# Supplementary material for: Midnolin Regulates Liver Cancer Cell Growth In Vitro and In Vivo
Source: Cancers (Basel). 2022 Mar 10;14(6):1421. doi: 10.3390/cancers14061421 (PMC8946164; doi:10.3390/cancers14061421)
Supplement: Supplementary file 1 [file cancers-14-01421-s001.zip]

Archive with 2 entries (2 files):
- cancers-1555700-supplementary.pdf
- Table S1. List of Differentially Expressed Genes.xlsx
