# Supplementary material for: Midnolin Regulates Liver Cancer Cell Growth In Vitro and In Vivo
Source: Cancers (Basel). 2022 Mar 10;14(6):1421. doi: 10.3390/cancers14061421 (PMC8946164; doi:10.3390/cancers14061421)
Supplement: Supplementary file 1 [file cancers-14-01421-s001.zip › Table S1. List of Differentially Expressed Genes.xlsx]

## Sheet: DEG_updown_1327
Genes	Type	RPKM_scr	RPKM_scr	RPKM_sh1	RPKM_sh2	log2FC (mean of sh/mean of scr)
Pnma5	up-regulated	0	0.0306962	102.392	85.0049	12.5758
Tff1	up-regulated	0	0.0734332	80.5486	56.6914	10.868
Shroom4	up-regulated	0.0117046	0.0040309	11.6473	11.5751	10.5273
Gm2381	up-regulated	0.00833731	0	5.05839	5.29819	10.2787
Car8	up-regulated	0.00593753	0	3.35359	3.30292	10.1307
Plekhb2	up-regulated	0.00608754	0	3.88751	2.19518	9.96464
Runx1	up-regulated	0.00460485	0	2.13104	1.81069	9.74146
Pnliprp2	up-regulated	0	0.0223859	11.2314	7.79314	9.73105
Scn5a	up-regulated	0	0.00410683	1.44486	1.30006	9.38452
Eno2	up-regulated	0	0.0117591	3.19354	3.60583	9.17547
Renbp	up-regulated	0.047919	0.0247539	22.1978	19.6462	9.16939
Rbp1	up-regulated	0.116395	0.0534466	59.4855	33.7901	9.10116
Slc18b1	up-regulated	0	0.0123726	2.69466	2.91241	8.82395
Plac8	up-regulated	0	0.146407	24.6893	25.2531	8.41414
Blnk	up-regulated	0.0381094	0	8.10646	2.62773	8.13785
Selp	up-regulated	0.148231	0.112307	41.1951	26.8781	8.02945
Rgs22	up-regulated	0.0339067	0	4.41707	4.38366	8.01991
Slc38a4	up-regulated	0.0571412	0.0168674	5.67399	13.2272	7.99657
Timd2	up-regulated	0.0100398	0	2.11275	0.205809	7.85136
Kank4os	up-regulated	0.0284544	0.0146989	4.5622	4.21564	7.66825
Glrp1	up-regulated	0.0868026	0.143489	17.0013	21.8219	7.39731
Nags	up-regulated	0.0160636	0	1.1707	1.43692	7.34279
Col6a1	up-regulated	0.111084	0.0176565	11.2405	9.11654	7.30492
Siglecg	up-regulated	0.0136774	0.0141309	2.05588	1.86068	7.13793
Serpina3h	up-regulated	0.0331297	0.0171141	4.05931	2.67025	7.06542
Gpr87	up-regulated	0.157707	0	15.2699	5.71003	7.05562
Ggt6	up-regulated	0.0186468	0	1.35896	1.09462	7.03981
Nrcam	up-regulated	0.0851493	0.0509315	10.3005	5.74597	6.88164
Slc6a13	up-regulated	0.235825	0	14.265	13.3601	6.87212
Slc38a1	up-regulated	0.0283425	0.0292823	2.89918	3.83311	6.86826
Pdcd1lg2	up-regulated	0.278561	0.061671	20.691	15.6385	6.73848
Slfn2	up-regulated	0.0408348	0.168755	6.91919	14.2875	6.66081
Tmem59l	up-regulated	0.0910236	0.0705313	7.75314	7.16684	6.52908
Pde8b	up-regulated	0.0197718	0.00680913	1.2188	1.12995	6.46536
Adh7	up-regulated	0.0490253	0.118185	5.73155	6.12129	6.14742
Sec16b	up-regulated	0.606427	0.0226458	24.6072	19.464	6.13046
Serpina3i	up-regulated	0	0.016006	0.748002	0.346453	6.09546
Ccl2	up-regulated	1.30671	6.31471	209.625	305.534	6.07882
Cyfip2	up-regulated	0.00966697	0.03995	0.981922	2.29693	6.04621
Rbp2	up-regulated	0.252787	0	10.3168	6.17125	6.02735
Tafa5	up-regulated	0.0467325	0.108635	6.29012	3.64688	5.99906
Gm4371	up-regulated	0.0844088	0.0654057	5.13276	3.97188	5.92535
Tff2	up-regulated	0.1785	0	2.00554	8.26078	5.84585
Tmprss11f	up-regulated	0.0714919	0.0656555	4.89185	2.73123	5.79657
Nell2	up-regulated	0.00949275	0.00980751	0.562105	0.504178	5.78783
H2-DMb1	up-regulated	0.10584	0	1.63912	4.19136	5.78366
Oasl1	up-regulated	0.015436	0.0797389	2.9952	2.08554	5.73831
Clca3b	up-regulated	0.0822379	0.456686	10.7507	17.8448	5.72956
Cyp2j6	up-regulated	0	0.107402	3.40928	1.78759	5.59654
Fabp4	up-regulated	1.09756	0.103087	29.7233	27.6593	5.57872
Ildr2	up-regulated	0.0904891	0.0424952	3.43227	2.71347	5.53026
C430002N11Rik	up-regulated	0.118931	0.020479	3.28644	3.08444	5.51409
Vcam1	up-regulated	0.529915	0.0826393	16.6228	11.1983	5.5052
Stab1	up-regulated	0.0169979	0.0175615	0.689076	0.867155	5.49283
9130015A21Rik	up-regulated	0.0642849	0.464915	10.5706	13.178	5.48788
Zbtb32	up-regulated	0.285351	0.276386	9.16326	15.0891	5.43208
Alox5ap	up-regulated	0.0335055	0	0.366276	1.06148	5.41321
Slc35f1	up-regulated	0.034159	0.0635249	2.365	1.62964	5.3538
Htra1	up-regulated	0.166624	0.258223	8.51552	8.11999	5.29118
Dpysl3	up-regulated	0.00558884	0.0173225	0.463314	0.432232	5.28864
Lgr6	up-regulated	0.0375099	0.0096884	1.19598	0.585434	5.23815
Arap3	up-regulated	0.451017	0.497887	16.3166	19.1416	5.22372
Cd83	up-regulated	0.0317371	0	0.679433	0.487942	5.20096
E030003E18Rik	up-regulated	0.0626259	0.0647024	2.62436	1.75062	5.10265
Tnfsf15	up-regulated	0.076453	0.072912	1.89656	3.23311	5.10195
Samd5	up-regulated	0.0408512	0	1.04202	0.342582	5.08295
Lmx1a	up-regulated	0.173028	0.0630936	5.38711	2.57961	5.07638
Pkp1	up-regulated	0.0873008	0.052614	2.71727	1.99297	5.07318
Espnl	up-regulated	0.0374582	0.0451502	1.66638	1.09945	5.06528
Entpd3	up-regulated	0.019684	0	0.188284	0.467703	5.05857
Il23a	up-regulated	0.124998	0.103314	4.32713	3.19133	5.04135
Nid2	up-regulated	0.0556504	0	1.08364	0.712998	5.01277
Il1rn	up-regulated	0.429259	0.23479	13.9857	7.28196	5.00123
Rab3b	up-regulated	0.0511665	0.0105726	0.820371	1.1347	4.98489
Itgb3	up-regulated	0.0176369	0.230808	3.8293	3.31416	4.84562
Pate8	up-regulated	0.102953	0	1.40683	1.53489	4.8366
Plb1	up-regulated	0.22986	0.197901	6.83456	5.03325	4.7941
Klra18	up-regulated	0.138108	0.142687	4.62997	3.11423	4.78553
Anxa10	up-regulated	0	0.0566146	1.09824	0.459539	4.78217
Traf1	up-regulated	0.0265911	0.0732608	1.36463	1.35449	4.76721
C230014O12Rik	up-regulated	0.215994	0.0525072	4.20156	2.61639	4.66634
Gsto2	up-regulated	0.097488	0.0755403	3.04175	1.29444	4.64735
Lsp1	up-regulated	0.0391112	0.0538773	0.771978	1.54277	4.63766
Ppargc1a	up-regulated	0.304127	0.0319536	4.0713	4.14025	4.61078
Hao1	up-regulated	0.1507	0.224896	7.07786	2.09071	4.60944
Mgam	up-regulated	0.372559	0.0414521	4.14064	5.91484	4.60217
Atp6v0a4	up-regulated	0.113766	0.042741	2.03509	1.76355	4.60119
Mst1	up-regulated	0.044586	0.107484	1.66531	1.80027	4.51029
Eppk1	up-regulated	0.0441049	0.116766	2.13702	1.42553	4.46893
Enpp3	up-regulated	0.168968	0.0124693	1.2754	2.7215	4.46134
Prkg2	up-regulated	0.376209	0.134544	5.51649	5.16383	4.38619
Serpinb9e	up-regulated	0.0706699	0.0182533	0.99788	0.856042	4.38188
Slfn10-ps	up-regulated	0.0549898	0.0852197	1.0353	1.8019	4.33881
Ephx2	up-regulated	0.328193	0.040689	3.88673	3.4862	4.32101
Wnt10a	up-regulated	0.398478	0.447489	5.33464	11.5425	4.31832
Serpinb2	up-regulated	0.331945	0.428689	10.8258	3.86628	4.27169
Pate14	up-regulated	1.42704	1.47436	27.1003	28.1794	4.25193
Cldn3	up-regulated	1.88299	0.61142	24.579	22.9345	4.25156
Pstpip1	up-regulated	0.0550641	0.0189633	0.819324	0.547286	4.2064
Mmp13	up-regulated	22.1501	12.9644	373.128	274.937	4.206
Lhfpl2	up-regulated	0.10158	0.113021	2.08566	1.55082	4.08282
Tmem88	up-regulated	0.150045	0.221458	3.02669	3.13575	4.05206
Shroom3	up-regulated	0.370161	0.396258	6.19576	6.20426	4.01607
Ucn2	up-regulated	0.0678135	0.035031	0.957546	0.695066	4.00621
C920009B18Rik	up-regulated	0.426258	0.198486	4.92231	5.11302	4.00568
Shroom1	up-regulated	0.174386	0.158972	2.33623	2.90572	3.97496
Ccbe1	up-regulated	0.508849	0.207843	5.83756	5.35337	3.96483
Dusp2	up-regulated	0.860913	0.303717	8.34015	9.56757	3.94264
Tspan7	up-regulated	0.440482	0.890388	13.1548	7.12017	3.92926
Cidec	up-regulated	0.0967936	0.0800024	1.62247	1.01014	3.89634
Serpine2	up-regulated	2.2319	1.91305	24.2332	36.4942	3.87292
Icam1	up-regulated	3.59917	3.11919	43.7052	54.6905	3.87242
Cd1d1	up-regulated	0.0921719	0.0571368	1.07478	1.09932	3.86405
Col7a1	up-regulated	0.190992	0.117636	2.3723	1.99183	3.82175
Rasl10b	up-regulated	0.127087	0.140054	1.53594	2.1631	3.79148
Lrrc8e	up-regulated	0.0262825	0.108616	0.941759	0.922448	3.78862
Col22a1	up-regulated	0.116427	0.423871	4.6668	2.76896	3.78265
2310008N11Rik	up-regulated	0.180716	0.124472	1.92068	2.18905	3.75128
H60b	up-regulated	0.500151	0.295277	5.82557	4.82679	3.7433
Prr5l	up-regulated	0.254828	0.0387173	2.19855	1.72497	3.74049
Zbtb7c	up-regulated	0.0419094	0.187629	2.01076	1.00881	3.71753
Lims2	up-regulated	0.160932	0.0923712	2.34571	0.983036	3.71604
Cdkn2a	up-regulated	1.85424	1.35955	21.3056	20.0365	3.68526
Usp2	up-regulated	0.108446	0.0400149	1.05144	0.83726	3.66924
Vmn2r79	up-regulated	0.0797525	0.123595	1.81634	0.767895	3.66771
Cxcl17	up-regulated	0.13411	0.138557	1.83259	1.62451	3.66435
Sprr1b	up-regulated	8.36934	16.6944	161.886	155.004	3.66031
Pdk4	up-regulated	0.265657	0.620088	5.80824	5.13408	3.62688
Lrrc8b	up-regulated	0.635982	0.203379	6.45125	3.80958	3.61171
Rem2	up-regulated	0.108027	0.148812	1.64019	1.34211	3.53749
2410124H12Rik	up-regulated	0.192763	0	1.40484	0.808266	3.52117
C730027H18Rik	up-regulated	0.354517	0.137352	2.43566	3.16571	3.50943
Wfs1	up-regulated	1.18206	2.49174	20.2167	21.6022	3.50881
Fbxo44	up-regulated	0.0282768	0.0584287	0.386397	0.59283	3.49745
Ifi205	up-regulated	0.021063	0.0652841	0.652395	0.274767	3.4246
Tmprss11b	up-regulated	0.0613259	0.158398	1.99725	0.342857	3.41281
Nt5e	up-regulated	0.284703	0.323557	2.79245	3.51942	3.37531
Gm8883	up-regulated	0.133364	0.10334	1.39717	1.05627	3.37365
Zfp981	up-regulated	0.287469	0.209	2.09504	3.03575	3.3694
Zfp982	up-regulated	0.0592795	0.237325	2.0116	1.02877	3.35764
Serpinb9d	up-regulated	0.0483968	0.0166672	0.220444	0.435924	3.33457
Klra5	up-regulated	0.0590348	0.121985	1.10249	0.715104	3.32781
Ikzf2	up-regulated	0.108188	0.130404	1.57035	0.799744	3.31233
Mmp10	up-regulated	2.5667	0.688256	14.6363	17.2526	3.29234
Acp5	up-regulated	2.62798	1.04261	21.5082	12.7334	3.22167
AU015836	up-regulated	0.113249	0.140404	1.07295	1.27684	3.2116
Mitf	up-regulated	0.34775	0.142357	2.52839	1.96252	3.19584
Nav2	up-regulated	1.3431	1.37018	16.8065	7.75817	3.17847
Ttc39c	up-regulated	0.170941	0.117739	1.18092	1.28752	3.09605
Mrgprb3	up-regulated	0.615088	0.448576	3.65867	5.25933	3.06768
H1f1	up-regulated	0.592845	1.46058	6.6886	10.4957	3.06499
Zfpm2	up-regulated	0.519113	0.105854	2.98054	2.24031	3.06244
Tnfaip2	up-regulated	0.266467	0.0786578	1.91597	0.966561	3.06215
Mycl	up-regulated	0.370901	0.2395	1.65564	3.36097	3.03889
Steap3	up-regulated	0.866207	0.928073	9.0211	5.66978	3.03344
F3	up-regulated	2.62596	1.40329	15.9206	16.8748	3.02491
Gtsf1	up-regulated	0.282337	0.0486164	1.67183	1.00847	3.01769
Inhba	up-regulated	0.271669	0.115573	2.4506	0.630362	2.99208
Oit3	up-regulated	0.175127	0.0129238	1.01421	0.466231	2.97683
Csf2	up-regulated	0.756452	0.611635	6.80129	3.92266	2.9706
Mrgprb2	up-regulated	0.343673	0.118356	1.98285	1.6164	2.96164
Tlcd2	up-regulated	0.238585	0.912036	4.67298	4.26837	2.95808
Aldh1l1	up-regulated	0.183997	0.123005	1.35081	1.02868	2.95433
Padi3	up-regulated	0.420806	1.13266	5.36688	6.62446	2.94843
Abhd3	up-regulated	0.252063	0.148812	1.65659	1.40922	2.93504
Sema7a	up-regulated	0.257539	0.255435	2.21476	1.63181	2.90661
Sdcbp2	up-regulated	0.340232	0.728134	5.53476	2.40032	2.89284
Chd7	up-regulated	1.82103	0.738904	9.69902	9.06649	2.8739
Serpine1	up-regulated	15.7394	25.4024	199.426	100.953	2.86811
Inpp5j	up-regulated	0.449994	1.0309	4.85688	5.91577	2.86283
Plekho1	up-regulated	2.76885	2.34523	19.5428	16.9442	2.83484
Mkrn1	up-regulated	12.9273	8.75637	81.2459	72.2047	2.8231
Slc25a45	up-regulated	0.384048	0.368441	1.98672	3.24623	2.79788
Spsb1	up-regulated	0.222492	0.597661	2.85789	2.79876	2.78598
1700001C19Rik	up-regulated	0.322713	0.037046	1.12695	1.30304	2.75585
Papss2	up-regulated	0.608606	1.20209	7.58268	4.41165	2.72773
Edn1	up-regulated	0.730636	0.344611	3.80549	3.21159	2.7062
Enpp1	up-regulated	0.235482	0.12941	1.20953	1.15779	2.69772
Ptges	up-regulated	0.121105	0.692974	2.91088	2.30896	2.68077
Bcar3	up-regulated	2.28849	2.68211	17.5847	14.2019	2.67693
Serpinb9c	up-regulated	0.191161	0.269318	1.69396	1.24685	2.67501
Il4ra	up-regulated	0.566351	0.759996	5.79986	2.6022	2.66328
Grhl2	up-regulated	0.144251	0.198712	1.10135	1.06249	2.65747
Cpne9	up-regulated	0.0733528	0.239986	1.24737	0.694884	2.63194
A530046M15Rik	up-regulated	0.11045	0.251048	1.48916	0.720415	2.61171
Lrrc4c	up-regulated	0.108383	0.179163	0.638491	1.11763	2.61052
Sgtb	up-regulated	0.159455	0.373416	1.91745	1.25796	2.57509
Grasp	up-regulated	0.691637	1.01085	6.48513	3.61526	2.56869
Arhgef17	up-regulated	0.520391	0.359572	2.8263	2.3905	2.56765
Sprr1a	up-regulated	390.062	345.634	2227.96	2008.18	2.52557
Cyp2s1	up-regulated	17.3435	7.15939	82.5854	55.9279	2.499
Glyat	up-regulated	1.24487	0.45551	5.03239	4.56732	2.49713
3300005D01Rik	up-regulated	0.371307	0.137006	1.44967	1.38392	2.47884
Sox13	up-regulated	0.346385	0.367811	2.43676	1.5062	2.46489
Pde11a	up-regulated	0.209966	0.309898	1.1932	1.66763	2.46023
R3hdml	up-regulated	3.10553	1.66842	11.4579	14.7579	2.45718
Il34	up-regulated	0.694477	0.151054	2.94686	1.66885	2.44862
Sh3bp2	up-regulated	0.180716	0.19708	1.46337	0.570651	2.42866
Mdfi	up-regulated	0.147289	0.473425	1.47596	1.84514	2.41966
Lrig3	up-regulated	4.60544	4.68881	23.5452	25.0755	2.38716
Kctd12	up-regulated	5.56427	4.96063	24.5886	30.1832	2.37963
Axdnd1	up-regulated	0.263721	0.150326	1.35863	0.771091	2.3628
Akna	up-regulated	0.737634	0.582776	3.50104	3.25177	2.3545
Fam129a	up-regulated	0.189754	0.579225	2.10579	1.81633	2.35061
Il17rd	up-regulated	0.239723	0.41421	1.78096	1.50968	2.33116
Ak4	up-regulated	1.55985	0.407994	6.24763	3.62444	2.32673
Pak6	up-regulated	2.14721	1.33942	10.1642	7.29329	2.32395
Mndal	up-regulated	3.04489	2.53876	13.7395	14.1362	2.31973
Fndc4	up-regulated	0.275509	0.749062	2.53627	2.56716	2.31645
Baalc	up-regulated	0.205543	0.300841	1.50578	1.01347	2.31469
Slc16a2	up-regulated	0.310568	0.743058	2.14426	3.04615	2.30049
Zfp423	up-regulated	0.394499	0.245953	1.8217	1.25488	2.26416
H6pd	up-regulated	3.82222	2.96349	16.2722	16.1323	2.25562
Sh3tc1	up-regulated	0.259688	0.206973	1.43295	0.795057	2.25531
Ramp3	up-regulated	4.81376	7.27319	23.9035	32.6164	2.22531
Vgf	up-regulated	0.612154	0.329975	1.90333	2.46759	2.21394
Acot11	up-regulated	0.594084	0.188389	2.36843	1.22222	2.19813
S100a7a	up-regulated	1.05454	0.568438	5.17928	2.26427	2.19735
Pls1	up-regulated	2.66503	3.30408	15.5715	11.5599	2.18438
Tmem74	up-regulated	0.346208	0.643837	2.31287	2.17212	2.17954
Flacc1	up-regulated	0.559429	0.13338	1.86212	1.26308	2.17342
Ghr	up-regulated	1.19565	0.916761	6.03525	3.41235	2.16106
Nr4a2	up-regulated	1.15719	0.891422	4.10575	5.03184	2.15717
Ebf1	up-regulated	0.116456	0.132983	0.614205	0.491162	2.14777
Sik1	up-regulated	3.59801	11.2994	31.1078	34.3798	2.13616
Mmp11	up-regulated	0.935488	0.199438	2.70545	2.22762	2.11989
Dusp14	up-regulated	3.06077	2.89468	14.0703	11.8029	2.11917
Jmjd8	up-regulated	1.81891	1.17451	6.051	6.82474	2.10479
Abcb1b	up-regulated	4.16861	5.64009	21.4529	20.5873	2.09964
Slc4a9	up-regulated	0.375737	0.143019	1.15298	1.06875	2.09855
Il24	up-regulated	0.365318	0.12581	1.0816	1.0212	2.09814
Pdxk	up-regulated	3.50817	1.58485	11.7142	9.93712	2.08786
Pla2g4c	up-regulated	0.545933	1.02735	3.10836	3.57902	2.08767
Axl	up-regulated	27.5325	29.0737	111.279	121.846	2.04207
Hectd2	up-regulated	0.228209	0.257879	0.883554	1.10973	2.03586
Rassf8	up-regulated	3.92087	2.73304	15.9703	11.212	2.0304
Psca	up-regulated	0.873178	1.18917	5.35123	3.03257	2.02332
Shf	up-regulated	0.281946	0.345913	1.15582	1.37925	2.01351
Plpp3	up-regulated	8.88582	5.67256	30.4707	28.0929	2.00816
Unc93b1	up-regulated	0.674693	0.944909	3.57855	2.87792	1.99511
Med10	up-regulated	9.5381	23.0885	69.7999	60.1191	1.99349
Gsto1	up-regulated	61.8585	118.336	396.727	315.092	1.98196
Dtna	up-regulated	0.680226	0.204186	1.67899	1.80726	1.97889
Slc4a8	up-regulated	0.0743676	0.251186	0.68269	0.583676	1.95973
Kif7	up-regulated	0.563114	0.961885	2.45551	3.46304	1.95644
Arhgap29	up-regulated	1.35597	0.981848	5.15751	3.90922	1.95542
Prrg4	up-regulated	8.61898	6.32707	28.6884	28.8763	1.94542
Plcb3	up-regulated	4.67459	2.98347	14.6504	14.8065	1.94355
Fosl1	up-regulated	15.1042	12.5787	63.3711	42.8903	1.94055
Znrd2	up-regulated	12.7465	15.5226	52.5847	55.8628	1.9397
Acsbg1	up-regulated	4.26059	6.53955	24.9722	16.3134	1.93459
Slc45a4	up-regulated	0.692181	0.751805	3.16901	2.32767	1.9285
Slc16a13	up-regulated	1.38425	1.08302	4.34627	4.98399	1.919
Pde3a	up-regulated	0.324197	0.406488	1.39354	1.3667	1.91748
Nupr1	up-regulated	2.87644	5.27077	13.547	17.194	1.91578
Steap2	up-regulated	0.348266	0.163844	0.804494	1.12709	1.91526
Rasgrf2	up-regulated	0.902218	1.77152	5.35263	4.73037	1.915
Efnb1	up-regulated	2.24608	3.1568	9.12474	10.8886	1.88916
Slc37a1	up-regulated	0.872104	0.862267	3.77589	2.58639	1.87513
Tsc22d1	up-regulated	14.7106	9.08029	47.2376	39.8782	1.87253
Cdkl5	up-regulated	0.88966	0.410918	2.28838	2.46742	1.87054
Oxct2b	up-regulated	1.04656	0.340398	2.1893	2.87135	1.8674
Amigo2	up-regulated	1.38477	1.76925	5.4505	6.0576	1.86738
Pwwp3b	up-regulated	1.15838	2.04331	5.51444	6.14714	1.86486
Stra6	up-regulated	66.6991	64.67	243.43	234.647	1.86362
Tmem171	up-regulated	10.4336	4.71417	34.8953	20.0396	1.85862
Ece1	up-regulated	1.10902	1.66723	4.59779	5.43913	1.85411
Ggt7	up-regulated	1.10911	0.526845	2.35757	3.49238	1.83829
Smtnl2	up-regulated	0.284848	0.227408	0.813862	1.00135	1.8252
Igf2bp2	up-regulated	3.45932	2.25065	10.7719	9.45085	1.82442
Pdgfb	up-regulated	6.48585	4.75585	22.2759	17.5219	1.82383
Tmem79	up-regulated	0.857723	0.690907	3.1255	2.34347	1.82027
Baiap2l1	up-regulated	14.9998	20.771	64.283	62.0081	1.8199
Tbc1d2	up-regulated	0.655026	0.505521	2.79668	1.29423	1.81761
Arhgap22	up-regulated	7.20553	5.43134	22.5278	21.848	1.81213
Tnfaip3	up-regulated	4.90949	2.49794	14.3806	11.5123	1.80551
Sertad4	up-regulated	0.199792	0.144491	0.846335	0.344402	1.79019
Naaa	up-regulated	0.672763	0.608187	1.83864	2.58585	1.7883
Ssx2ip	up-regulated	14.55	6.43029	35.4913	35.8227	1.76515
Prickle1	up-regulated	2.09806	4.6737	12.2636	10.6323	1.75749
Gpr161	up-regulated	0.338585	0.25986	1.04431	0.959989	1.74381
Itprid1	up-regulated	2.92777	2.73626	10.6215	8.33843	1.74305
Gna11	up-regulated	11.0272	13.2484	42.1111	38.37	1.72914
Rnd1	up-regulated	11.8595	5.43326	27.8595	29.2717	1.72411
Slc6a8	up-regulated	12.9614	13.7705	53.2978	35.0066	1.72392
Limk1	up-regulated	1.53237	2.54533	6.75617	6.63434	1.71538
Pbx1	up-regulated	10.8733	6.95591	31.0938	27.3998	1.71403
Fam102a	up-regulated	2.79563	1.98937	9.17428	6.51609	1.71329
Pgm2	up-regulated	8.03511	6.79764	27.7413	20.6843	1.70698
Efna1	up-regulated	2.25531	2.30872	8.27479	6.57434	1.702
Ldlrad4	up-regulated	0.171341	0.404623	0.925389	0.94652	1.70046
Chn2	up-regulated	1.63905	3.33469	9.62509	6.52409	1.69906
Kcnk2	up-regulated	1.9035	1.25148	6.04294	4.17692	1.69567
Rasal2	up-regulated	5.36369	1.82389	13.1029	10.1217	1.69208
Vps53	up-regulated	16.9479	17.0927	53.5845	56.368	1.69155
Fitm2	up-regulated	10.7321	8.88743	31.2141	32.1195	1.69068
Hk2	up-regulated	12.379	11.7449	36.0723	41.7901	1.69046
Nbl1	up-regulated	0.617018	0.737082	2.96856	1.40139	1.69028
Ctsl	up-regulated	127.339	156.619	564.145	350.366	1.68732
Tmem56	up-regulated	0.7894	0.5594	2.19889	2.12179	1.67958
Zfp385a	up-regulated	3.83789	5.12104	15.9719	12.6285	1.67464
Itpripl2	up-regulated	28.4161	22.0814	92.2784	67.917	1.66555
Csrnp2	up-regulated	1.07869	2.06727	4.98086	4.97184	1.66159
1110002J07Rik	up-regulated	0.727932	0.505937	1.51918	2.36781	1.65547
St6galnac4	up-regulated	0.612461	0.90521	2.63473	2.11629	1.64638
Cachd1	up-regulated	2.23076	2.61579	8.02278	7.00091	1.63221
Serinc5	up-regulated	6.63775	4.53449	21.8073	12.614	1.62338
Fez2	up-regulated	11.764	7.47886	34.6488	24.4517	1.61885
Bcl2l15	up-regulated	0.454509	0.436038	1.64142	1.07389	1.60835
Osbpl3	up-regulated	4.0843	1.76673	8.09379	9.67886	1.6029
Adamtsl5	up-regulated	1.58465	0.493131	3.09591	3.13991	1.58553
Ankrd50	up-regulated	20.9742	11.4194	54.2287	41.8182	1.56803
Gdpd5	up-regulated	0.337763	1.05447	2.31442	1.80624	1.56547
Alg6	up-regulated	2.69483	2.3784	7.27542	7.7262	1.56414
Atg7	up-regulated	8.82007	5.54411	23.0305	19.2549	1.55768
Plscr2	up-regulated	34.7077	13.7264	73.3361	68.9458	1.55466
Gdpd1	up-regulated	4.70501	4.08382	12.0986	13.5983	1.54785
Magi1	up-regulated	5.46875	5.28671	16.0013	15.3322	1.54264
Atg4c	up-regulated	1.67842	1.41376	4.25592	4.74159	1.5409
Podxl	up-regulated	3.19348	2.29836	7.25272	8.71313	1.53963
Ltbp3	up-regulated	7.7643	10.1843	28.1318	23.9348	1.53649
Relb	up-regulated	3.15037	2.93573	7.76573	9.84248	1.53266
Tcf7	up-regulated	17.0928	20.917	51.5086	58.3407	1.53108
Rhoq	up-regulated	4.97008	4.06191	14.0185	11.881	1.51981
Zfp37	up-regulated	6.79126	8.25186	18.7182	24.3084	1.51613
Glis3	up-regulated	7.62777	4.46588	17.3741	17.0251	1.50812
Tigit	up-regulated	8.74942	21.396	39.2102	46.483	1.50724
Thbs3	up-regulated	0.349395	0.807909	1.40959	1.87586	1.50532
Smug1	up-regulated	2.95431	3.65494	9.9168	8.83699	1.50462
Snx30	up-regulated	3.06391	1.94512	8.17977	5.96707	1.49788
Sh3bp4	up-regulated	5.2107	3.21328	12.611	11.1059	1.49334
Fam110b	up-regulated	0.177774	0.132649	0.431866	0.441727	1.49272
Prr16	up-regulated	14.4361	11.0953	34.0955	37.4362	1.48631
Osbpl7	up-regulated	1.45239	2.78533	6.96145	4.90911	1.48603
Tnfrsf12a	up-regulated	80.1659	49.6507	202.156	161.304	1.48532
Arl6ip5	up-regulated	38.085	32.7942	110.141	87.7367	1.48117
Ubash3b	up-regulated	0.888821	0.883963	2.70154	2.22916	1.47577
Myo10	up-regulated	70.8958	72.4503	234.559	161.734	1.46707
Pcdh1	up-regulated	27.8536	15.7244	67.2072	53.0106	1.46398
Svbp	up-regulated	2.60009	2.54304	7.57968	6.58985	1.46207
Sfxn5	up-regulated	1.09715	0.499523	2.04133	2.34786	1.45888
Plpp1	up-regulated	1.61692	3.34106	7.61046	5.99064	1.4559
Pik3r1	up-regulated	3.91286	5.98286	16.6879	10.3403	1.44958
Tm2d1	up-regulated	1.27491	1.06798	3.04481	3.33909	1.44615
Frmd4b	up-regulated	12.288	11.2258	34.5834	29.1127	1.4377
Aplp1	up-regulated	1.39193	2.56801	5.51206	5.21442	1.43762
Enc1	up-regulated	23.7027	33.3619	90.3975	62.54	1.42227
Fam89b	up-regulated	10.5119	13.467	34.2957	29.9593	1.42204
Mcur1	up-regulated	1.72369	2.77198	6.97733	5.02909	1.4172
Map2k6	up-regulated	5.20151	5.13674	13.5425	14.0564	1.41662
Serp2	up-regulated	1.75291	1.35004	4.20995	4.0685	1.41572
Calcoco1	up-regulated	11.8141	8.16622	25.1636	28.1372	1.41558
Slc11a2	up-regulated	2.93622	5.49408	12.0396	10.4213	1.41376
St3gal5	up-regulated	1.78668	1.53111	4.63057	4.20718	1.41346
Map4k1	up-regulated	1.01469	0.795287	2.14623	2.67341	1.41296
Serpinb6b	up-regulated	18.5764	24.2982	55.9799	58.1022	1.41188
Castor2	up-regulated	1.92606	2.72227	6.49664	5.76433	1.39929
Igf2r	up-regulated	1.11866	1.26582	3.08152	3.20152	1.39778
Sult2b1	up-regulated	0.368538	0.523541	1.44785	0.901422	1.39697
Lyn	up-regulated	5.25937	4.90562	14.1498	12.5493	1.39318
Cisd3	up-regulated	15.7214	11.6573	39.1222	32.7055	1.39148
Slc35d1	up-regulated	4.91971	7.85964	17.9764	15.5443	1.39124
Mpp2	up-regulated	2.12091	3.29098	6.68586	7.49479	1.38972
Fbln1	up-regulated	2.89651	3.36548	9.28752	7.03035	1.38176
Ppp2r5b	up-regulated	4.54165	2.55351	9.07481	9.41062	1.38148
Fzd5	up-regulated	8.67299	4.68082	23.7611	11.0255	1.38128
Pxylp1	up-regulated	4.90812	5.19897	14.3362	11.8329	1.3725
Scyl1	up-regulated	11.8178	14.007	32.9541	33.6371	1.36657
Lclat1	up-regulated	3.19698	2.6518	8.68879	6.36821	1.36423
Trib1	up-regulated	38.869	25.1183	91.7748	72.0738	1.35651
Clstn3	up-regulated	6.10206	3.60497	12.8516	11.9472	1.35317
Snn	up-regulated	2.10514	0.882058	4.51737	3.10577	1.3516
Cfl2	up-regulated	14.8942	16.9054	51.4189	29.2866	1.34366
Manea	up-regulated	7.97976	5.77939	17.8292	17.0735	1.34295
Rassf4	up-regulated	1.38169	1.11766	3.33702	2.98407	1.33862
Lgals3	up-regulated	84.0423	127.048	345.891	187.443	1.33718
Rhebl1	up-regulated	10.0271	9.20209	23.5509	25.0021	1.33626
Cd24a	up-regulated	57.2479	42.0208	150.321	100.236	1.33573
Fignl2	up-regulated	0.87197	1.15113	2.75817	2.31711	1.32692
Wwc1	up-regulated	10.6077	6.38976	23.2606	19.1884	1.32041
Tnfrsf21	up-regulated	5.62182	6.48586	17.703	12.3712	1.31261
Odc1	up-regulated	14.0193	10.1706	29.1398	30.7498	1.3079
Cldn12	up-regulated	8.30193	5.75258	17.3052	17.444	1.30595
Lpar2	up-regulated	3.39686	1.92098	7.54622	5.59177	1.30483
Rhobtb3	up-regulated	5.63605	3.04299	11.3595	10.0479	1.30251
S1pr2	up-regulated	3.33108	3.99017	9.42254	8.54685	1.29538
Pgm2l1	up-regulated	3.35177	6.03465	12.1132	10.786	1.28665
Manba	up-regulated	6.97246	6.4871	16.4608	16.3455	1.28534
Phldb1	up-regulated	6.93676	4.20364	14.5939	12.5272	1.28361
Ttyh3	up-regulated	7.54747	4.00057	15.3789	12.5976	1.27657
Apobr	up-regulated	9.35504	7.16846	24.2082	15.7978	1.2757
Man1a	up-regulated	2.98398	3.98153	8.91697	7.93609	1.27471
Lrrc8c	up-regulated	12.0094	5.04989	23.5984	17.5574	1.27054
Dock7	up-regulated	9.32356	6.76151	18.3482	20.3844	1.26783
Nanos1	up-regulated	3.49433	2.49318	6.72903	7.68055	1.267
Cd44	up-regulated	81.5017	81.3912	226.863	163.275	1.26006
Zfp428	up-regulated	5.23324	4.26248	11.351	11.378	1.25918
Fam126a	up-regulated	2.53397	2.46235	6.04794	5.89028	1.25665
Sbk1	up-regulated	1.03681	0.929313	2.57711	2.08573	1.24585
Ndufaf4	up-regulated	7.04373	7.52856	17.188	17.3713	1.24585
Ttyh2	up-regulated	6.38989	3.73761	12.8154	11.1569	1.24309
Mettl16	up-regulated	19.7372	22.91	48.35	51.9931	1.23442
Them4	up-regulated	2.21915	1.92752	4.99142	4.75771	1.23332
Ctnnb1	up-regulated	162.043	105.09	303.045	322.286	1.22706
Itgav	up-regulated	38.8576	36.8623	93.746	83.1431	1.2241
Etnk1	up-regulated	23.6565	20.4856	51.9046	50.3985	1.21262
Pvr	up-regulated	14.7639	19.0333	43.457	34.5729	1.20712
Nyap1	up-regulated	1.63861	1.75305	4.17795	3.63189	1.2033
Arhgef19	up-regulated	1.28017	1.56028	2.97933	3.52263	1.19476
Trmt10b	up-regulated	2.48553	2.30768	4.92636	6.02471	1.19201
Angpt2	up-regulated	2.12818	4.21016	6.8595	7.60304	1.19015
Cmas	up-regulated	33.2217	28.8786	78.2552	63.3861	1.18957
Kcnd1	up-regulated	1.91469	1.40772	3.6102	3.96647	1.18933
Lratd2	up-regulated	14.2665	9.67914	24.0292	30.5531	1.18867
Ppp1r12b	up-regulated	5.63082	3.53834	10.6505	10.2102	1.18592
Cald1	up-regulated	40.5794	44.5667	94.9693	98.5775	1.18467
Adamts6	up-regulated	0.421628	0.782114	1.54948	1.17414	1.178
Samd14	up-regulated	2.71878	3.85436	7.56999	7.27618	1.17544
Tmem98	up-regulated	13.4767	10.1749	30.4567	22.8757	1.17307
Pola2	up-regulated	16.3721	10.9019	26.435	34.9639	1.17069
Asph	up-regulated	5.78951	4.29901	11.0395	11.6595	1.16992
Fbxo10	up-regulated	1.1144	0.871088	1.94358	2.51399	1.16676
Acvr1b	up-regulated	1.66293	1.60671	4.06079	3.27834	1.16648
Polr1e	up-regulated	3.5162	3.92759	7.99963	8.69691	1.16544
Blcap	up-regulated	12.3295	14.0038	32.9325	26.0405	1.16317
Aif1l	up-regulated	8.76688	7.15572	21.8633	13.7434	1.16108
Rflnb	up-regulated	2.39012	2.17945	4.42526	5.76157	1.15658
Clcf1	up-regulated	16.3377	10.9901	29.9591	30.6432	1.14901
Vangl2	up-regulated	0.590291	0.492819	1.24388	1.15561	1.14755
Vim	up-regulated	25.4161	28.9191	80.3292	40.0288	1.14737
L3mbtl3	up-regulated	7.51406	5.48742	13.903	14.8726	1.14617
2020-09-05	up-regulated	1.56535	2.85495	5.02016	4.7627	1.14611
Capn1	up-regulated	8.04913	11.22	22.803	19.8117	1.14506
Map3k14	up-regulated	4.72208	8.23483	13.1278	15.4454	1.14094
Ppm1l	up-regulated	3.61742	3.67523	9.26789	6.8134	1.14087
Dnajb5	up-regulated	1.87555	1.39787	4.08875	3.12137	1.13922
Npc1	up-regulated	11.427	10.5189	29.5838	18.7244	1.13832
Nfkb2	up-regulated	27.0186	26.0912	54.9999	61.3813	1.13181
Usp1	up-regulated	10.0081	8.20164	20.1802	19.7163	1.13155
Tgfb1	up-regulated	14.6989	15.9125	34.6502	32.414	1.13147
Iffo2	up-regulated	14.8823	11.1054	29.242	27.663	1.13073
Ttc39b	up-regulated	3.72154	4.68602	9.86357	8.51751	1.12846
Dock5	up-regulated	3.12296	2.15667	7.17833	4.36185	1.12816
Sox4	up-regulated	45.56	41.5118	109.252	80.911	1.12696
Mllt11	up-regulated	6.39219	8.3913	17.7404	14.5064	1.12517
Tmem159	up-regulated	3.49136	2.36329	6.69019	6.08014	1.12514
Fam122a	up-regulated	2.42389	1.98685	4.85424	4.75976	1.12412
Myorg	up-regulated	1.55428	0.765077	2.54275	2.50982	1.12329
A830010M20Rik	up-regulated	0.54311	0.566314	1.26898	1.14333	1.12061
Pfkfb4	up-regulated	0.419198	0.423026	0.861459	0.962884	1.1151
Fosl2	up-regulated	7.707	10.9919	20.9468	19.4867	1.1126
Thumpd1	up-regulated	27.1608	20.2207	52.0976	50.2989	1.11177
Pgrmc1	up-regulated	40.0064	52.6141	108.061	92.0257	1.11123
Akirin2	up-regulated	36.1881	31.1397	71.7134	73.1483	1.1054
Cdc42ep1	up-regulated	17.4551	16.5425	40.1673	32.9149	1.10409
Leprot	up-regulated	6.06224	4.39964	12.9934	9.4954	1.10406
Dcakd	up-regulated	11.1795	11.1201	24.1066	23.6782	1.09953
Fam214b	up-regulated	1.89558	1.26545	4.06473	2.69923	1.09748
Csn3	up-regulated	8.95911	13.5414	27.8772	20.1829	1.09488
Nckap5l	up-regulated	2.44975	2.50205	4.42512	6.15011	1.09466
Slc31a2	up-regulated	4.00931	2.80953	7.05078	7.4879	1.0923
Ajuba	up-regulated	27.6704	13.6977	44.0444	44.0922	1.09122
Ankrd44	up-regulated	0.829997	1.38346	2.81275	1.90252	1.09104
Crim1	up-regulated	33.0225	14.8953	55.5454	46.353	1.0885
Jak1	up-regulated	12.1883	13.7847	25.4834	29.7274	1.08794
Haus6	up-regulated	13.528	11.7764	24.8186	28.8142	1.08373
Gab2	up-regulated	1.82087	1.7235	4.27061	3.19838	1.07538
Arl5a	up-regulated	24.4966	26.0968	57.8389	48.7551	1.0751
Kif1b	up-regulated	4.86191	2.92976	8.7223	7.6846	1.0743
Bmp2k	up-regulated	2.48809	1.56052	4.61334	3.90894	1.07381
Klhl21	up-regulated	9.16746	11.2918	25.0066	17.9539	1.07026
Asb8	up-regulated	9.48543	12.8971	23.0158	23.9026	1.06778
Sh2b1	up-regulated	12.0865	6.53267	18.6399	20.3777	1.06734
Itga5	up-regulated	4.75796	9.54875	14.6997	15.262	1.06643
Ipo7	up-regulated	122.337	102.559	240.98	229.675	1.06541
Rilpl2	up-regulated	7.8465	9.0817	16.0647	19.2958	1.06271
Dipk2a	up-regulated	3.02761	2.61259	5.39868	6.36348	1.06034
Dcun1d4	up-regulated	2.64665	1.33881	3.89205	4.41267	1.05919
Nt5dc2	up-regulated	4.43635	3.63581	8.64564	8.16282	1.05816
Tmem64	up-regulated	6.77168	5.61647	12.1659	13.5867	1.05576
Knop1	up-regulated	21.1463	16.6248	36.2172	42.2283	1.05441
Aaas	up-regulated	17.7356	24.9535	43.7839	44.7139	1.05177
Plekha6	up-regulated	7.01634	6.67471	14.3317	14.0179	1.0501
Osgin2	up-regulated	2.73988	3.62138	6.09368	7.04274	1.04619
Rnasel	up-regulated	1.728	0.826255	2.99226	2.28213	1.0461
Nr4a1	up-regulated	3.51272	4.29549	7.50009	8.6047	1.04443
Zfp512	up-regulated	3.06049	5.87679	9.84742	8.5744	1.04351
Morrbid	up-regulated	1.70251	1.83714	4.43231	2.86253	1.04327
Camk1	up-regulated	13.2676	12.5326	27.3891	25.6524	1.03974
Apbb2	up-regulated	8.9332	5.28262	15.2543	13.8822	1.03533
Elp1	up-regulated	18.5812	14.9863	33.4676	35.3007	1.03468
Dusp1	up-regulated	15.3078	25.413	38.3931	44.9752	1.03373
Tle3	up-regulated	9.09123	12.1862	19.7649	23.7885	1.03346
Atp2b1	up-regulated	16.1512	8.53924	28.2449	22.0697	1.02703
Ehd4	up-regulated	16.0394	14.3223	34.4685	27.3203	1.02509
Il7	up-regulated	1.46687	0.987523	2.45706	2.5308	1.02306
Eef1aknmt	up-regulated	8.79198	7.78766	15.7969	17.8256	1.02001
Tsr1	up-regulated	53.8976	66.635	116.24	126.984	1.01286
Chst15	up-regulated	5.05782	2.53666	8.03535	7.26369	1.01042
Zfp3	up-regulated	1.65866	1.09751	2.52968	3.02158	1.01015
Fchsd2	up-regulated	8.9577	7.1539	16.6084	15.8178	1.00906
Polr2a	up-regulated	38.2832	40.7931	78.8834	80.2475	1.0089
Scarb1	up-regulated	11.4198	17.0863	30.4012	26.7554	1.00365
Map3k12	up-regulated	1.55957	2.0017	3.04367	4.09687	1.00364
Pitpna	up-regulated	29.1557	31.3671	65.7665	55.1884	0.998917
Asap1	up-regulated	39.3547	41.5427	87.219	74.0588	0.995383
Letmd1	up-regulated	8.06928	9.94215	18.9247	16.9479	0.993967
Ttll12	up-regulated	11.2287	17.2433	30.4414	26.1906	0.992072
Wasl	up-regulated	31.1981	22.3988	48.3814	58.0228	0.989334
Met	up-regulated	52.3817	43.2959	114.863	74.8501	0.98757
Ccnyl1	up-regulated	4.41379	2.67608	7.37518	6.67775	0.987041
Zswim7	up-regulated	5.1504	4.76105	10.1247	9.47187	0.983435
Bcar1	up-regulated	52.2207	30.4766	94.4935	68.5083	0.978976
P4ha2	up-regulated	9.18936	10.4375	22.13	16.5308	0.978047
Stoml2	up-regulated	24.625	22.8792	46.0657	47.4447	0.977073
Ube2j1	up-regulated	30.9482	35.868	59.6293	71.8536	0.976605
Olfml3	up-regulated	3.48357	5.01444	9.98399	6.71072	0.974195
Arl4c	up-regulated	55.1337	49.8106	113.079	91.962	0.966288
Rraga	up-regulated	30.2207	18.5855	47.1268	48.1832	0.965564
Noct	up-regulated	5.81187	5.1811	11.6682	9.78905	0.964881
Aebp2	up-regulated	14.6111	11.6143	25.4334	25.692	0.963077
Creb5	up-regulated	2.21759	1.70728	4.2198	3.41862	0.960625
Vps37b	up-regulated	10.0896	13.5821	27.3526	18.6263	0.95781
Impdh1	up-regulated	16.253	16.0848	32.889	29.7901	0.954764
Aak1	up-regulated	5.71833	5.28376	10.9354	10.3833	0.954341
Ncbp1	up-regulated	37.2289	35.2252	66.2483	73.9887	0.952727
Rab2a	up-regulated	32.8679	37.7801	69.8452	66.7769	0.951469
Nol6	up-regulated	14.0582	14.8218	27.9748	27.6179	0.944822
Myo1c	up-regulated	45.6949	38.2488	90.2382	71.3479	0.94481
Mier1	up-regulated	3.41029	3.20242	6.30573	6.36162	0.937802
Lzts3	up-regulated	1.45527	1.24345	2.55113	2.61671	0.937289
Zyx	up-regulated	14.4409	10.8587	22.9325	25.2636	0.929801
Atxn10	up-regulated	89.0634	127.324	225.894	185.948	0.928476
Nsmce3	up-regulated	10.5749	11.8553	21.704	20.965	0.927745
Bag2	up-regulated	29.5195	27.4813	57.0408	51.3142	0.92671
Flvcr1	up-regulated	8.37616	11.1507	17.1365	19.8769	0.922591
Abl2	up-regulated	34.428	34.2427	65.6677	64.437	0.921906
Ube2e2	up-regulated	6.22619	3.34113	9.53231	8.57235	0.920174
Prpf8	up-regulated	99.226	104.937	185.239	200.738	0.918789
4933421O10Rik	up-regulated	1.32368	1.51345	2.65289	2.69702	0.915081
Degs1	up-regulated	76.9466	74.4224	142.801	142.306	0.913434
Ripk2	up-regulated	5.76481	3.33192	8.06044	9.02602	0.909434
Entpd7	up-regulated	16.2685	12.5261	25.1235	28.8577	0.906657
Galm	up-regulated	9.08006	9.70947	19.4663	15.6946	0.904044
Snx15	up-regulated	5.14637	4.36833	8.36496	9.41157	0.901745
Map3k20	up-regulated	21.8205	14.1791	35.666	31.4312	0.898269
Tmem63b	up-regulated	18.1366	20.6573	41.7452	30.5031	0.897138
Phc1	up-regulated	6.33687	5.33721	9.34943	12.3467	0.894132
Mfsd5	up-regulated	11.1948	19.2633	31.3768	25.133	0.891676
Rngtt	up-regulated	7.35557	6.56087	12.7688	13.0299	0.890508
Espl1	up-regulated	5.61668	7.93502	12.632	12.3521	0.882541
Tjap1	up-regulated	11.9533	10.4153	21.7905	19.3968	0.880724
Zcchc4	up-regulated	1.82146	1.45919	3.11012	2.92701	0.879883
Dipk1a	up-regulated	5.17601	9.75459	12.3279	15.1313	0.879014
Ehd1	up-regulated	27.7925	16.0944	44.062	36.3629	0.87385
Pole3	up-regulated	32.4431	32.2297	61.6424	56.8137	0.87312
Atp6v1g1	up-regulated	31.923	25.531	55.4728	49.4696	0.869119
Impad1	up-regulated	36.0463	36.6091	64.1407	68.189	0.864996
Sigmar1	up-regulated	29.72	29.9586	56.896	51.6328	0.862793
Flnb	up-regulated	42.4878	27.6634	72.0747	55.406	0.861738
Myo5b	up-regulated	20.7466	15.0079	36.4262	28.228	0.85462
Cnnm4	up-regulated	5.50919	5.51566	9.22026	10.6606	0.850622
Kctd6	up-regulated	1.47672	1.59785	2.57238	2.96582	0.849034
Atp6v1f	up-regulated	31.0854	27.8597	52.3475	53.6426	0.846486
Atg101	up-regulated	9.77804	15.8383	23.3512	22.6747	0.845382
Plekho2	up-regulated	2.70365	2.6016	5.05275	4.47657	0.844953
Cacnb3	up-regulated	13.1842	14.6807	29.349	20.6847	0.844451
Ddx23	up-regulated	46.0238	56.6182	88.6826	95.3425	0.842281
Cbx5	up-regulated	49.1806	72.4548	112.855	105.129	0.841659
Tpm1	up-regulated	71.6274	89.4173	140.499	147.55	0.838852
Runx2	up-regulated	1.58077	2.15842	3.24194	3.41959	0.833127
Ubap2	up-regulated	34.099	44.517	74.1279	65.7923	0.831708
Pea15a	up-regulated	46.6866	70.7275	121.644	87.2534	0.831188
Coq7	up-regulated	10.6241	9.73862	17.7712	18.4298	0.830099
Parp12	up-regulated	4.14555	3.97863	6.4412	7.97065	0.826962
Sacs	up-regulated	4.96624	4.90263	10.7488	6.72554	0.824278
Fam117b	up-regulated	6.59968	5.36601	10.2683	10.9032	0.823222
Rrs1	up-regulated	24.0045	20.8755	38.9146	40.4834	0.82303
Smurf1	up-regulated	10.4032	12.0646	22.0361	17.5886	0.818542
Ccdc149	up-regulated	1.32129	1.11113	2.29538	1.98513	0.815393
Slc35b4	up-regulated	14.0695	13.3872	22.6121	25.6288	0.813097
Dusp3	up-regulated	23.1913	16.8866	40.6707	29.7063	0.812297
Ctps	up-regulated	33.7216	32.1693	49.3362	66.3272	0.811781
Zbtb41	up-regulated	10.2468	10.2004	18.6287	17.2407	0.81085
Zfpl1	up-regulated	11.3167	7.53426	17.9525	14.9309	0.802721
Ppp2r1b	up-regulated	11.0287	12.351	18.8802	21.8994	0.802592
Ksr1	up-regulated	2.49221	1.53164	3.77508	3.2413	0.802153
Tcn2	up-regulated	6.40608	6.65142	12.0927	10.6464	0.800297
Tbc1d1	up-regulated	7.41083	7.33778	15.279	10.339	0.796577
Rcl1	up-regulated	35.1805	32.4534	51.5839	65.825	0.795723
Prpf4	up-regulated	12.8321	15.3286	22.8892	25.9386	0.794019
Dgkh	up-regulated	0.484389	0.534112	0.949823	0.815665	0.793619
Asl	up-regulated	21.1223	19.3402	31.8667	38.235	0.79286
Rrp15	up-regulated	30.863	30.3514	52.6565	53.2842	0.791313
Samhd1	up-regulated	20.731	18.0051	26.1402	40.8921	0.791179
Elac2	up-regulated	10.2959	11.841	18.1421	20.1615	0.791025
Cd274	up-regulated	3.52073	2.63403	5.83616	4.78598	0.787302
Ptprg	up-regulated	8.69582	7.8362	15.7274	12.7429	0.784197
Tgs1	up-regulated	10.0974	7.39824	13.6262	16.498	0.783929
Wnk3	up-regulated	0.9343	1.03953	1.4136	1.96944	0.777319
Ctsb	up-regulated	33.0863	41.399	69.0592	58.5019	0.77616
Plekhf2	up-regulated	12.0074	8.19826	16.9697	17.6282	0.775923
Topors	up-regulated	33.895	30.7523	53.6999	56.9531	0.775383
Tlcd1	up-regulated	5.00678	4.74172	8.72402	7.96056	0.775263
Uba6	up-regulated	10.6125	8.36988	16.8958	15.5765	0.774554
Ywhae	up-regulated	427.069	434.05	750.375	719.094	0.77101
Braf	up-regulated	5.37488	5.19588	8.64116	9.36891	0.768725
Cox19	up-regulated	22.6348	24.0772	40.1013	39.3114	0.765575
Mrpl50	up-regulated	29.8873	28.5582	47.522	51.8285	0.765436
Tank	up-regulated	5.29328	5.57619	8.68999	9.78248	0.765096
Src	up-regulated	25.1029	34.1348	51.8122	48.4263	0.75885
Glce	up-regulated	3.38107	3.27994	5.55137	5.71171	0.757788
Cdc73	up-regulated	20.1936	12.7667	25.3523	30.3614	0.757303
Pyroxd1	up-regulated	18.0987	14.4313	28.6668	26.2805	0.756275
Tesk1	up-regulated	7.20786	9.25039	12.7649	15.0327	0.756151
Bmp1	up-regulated	8.85008	6.0677	13.076	12.1011	0.755083
Aco1	up-regulated	41.7858	27.0308	52.6206	63.2189	0.751299
Rbm19	up-regulated	14.7951	14.8949	24.8574	25.0165	0.74831
Cpped1	up-regulated	14.0466	10.0835	21.9198	18.5568	0.746257
Irak3	up-regulated	5.19835	5.34884	9.06617	8.60237	0.744324
Mfn2	up-regulated	5.9744	4.86384	10.1736	7.92083	0.739417
Crk	up-regulated	43.785	42.8812	73.7861	70.8739	0.739125
Trim26	up-regulated	13.3063	12.6082	22.0623	21.1863	0.738897
Slc31a1	up-regulated	20.1179	19.6506	33.2237	33.1114	0.738145
Serpinb8	up-regulated	9.32777	13.8099	21.2954	17.2964	0.738051
Arid2	up-regulated	30.5015	36.3606	54.0577	57.1784	0.734365
Ino80e	up-regulated	25.9018	23.371	42.6305	39.32	0.733961
Rnf149	up-regulated	23.6454	19.0503	36.5835	34.4144	0.733685
Slc25a28	up-regulated	22.2882	18.7282	27.9057	40.2984	0.733658
Nin	up-regulated	2.91247	2.74237	4.8565	4.54577	0.733522
Ints8	up-regulated	12.3183	11.625	21.0363	18.7713	0.733419
Stk17b	up-regulated	8.94449	10.3975	17.1653	14.9884	0.733242
Carm1	up-regulated	16.8184	19.5357	29.7193	30.5848	0.730138
Trim32	up-regulated	17.5719	14.1788	24.6751	27.9327	0.728486
Tnip1	up-regulated	15.8786	20.3768	31.4782	28.5423	0.72726
Tgfbr2	up-regulated	13.4962	17.03	27.1365	23.3064	0.724606
Ppt2	up-regulated	12.9715	11.4917	20.1949	20.1494	0.721747
Bysl	up-regulated	10.217	11.3664	16.3023	19.2703	0.720841
Cdv3	up-regulated	24.6972	26.642	42.1624	42.4506	0.720818
Inava	up-regulated	9.81011	7.52582	16.9184	11.6311	0.719701
Pip4p2	up-regulated	36.2097	27.4958	53.6337	51.054	0.716601
Dis3	up-regulated	21.4694	18.8286	33.2941	32.8933	0.715848
Fktn	up-regulated	5.33712	6.30181	9.7426	9.32094	0.711859
Plekha1	up-regulated	24.4038	30.0495	42.2675	46.8596	0.710845
Trrap	up-regulated	25.8832	28.0184	45.8638	42.2636	0.709263
Arhgef10l	up-regulated	4.72031	4.91445	8.69981	7.05226	0.709221
Kctd3	up-regulated	12.2896	10.2393	19.4261	17.381	0.70821
Fam83g	up-regulated	6.87158	4.73784	10.0042	8.94945	0.707182
Vamp3	up-regulated	12.7545	11.1693	19.6677	19.2038	0.700269
Wdr75	up-regulated	39.8161	41.6677	60.4115	71.825	0.698535
Kpna3	up-regulated	27.6069	29.4151	44.6541	47.8389	0.697825
Alkbh8	up-regulated	10.4814	8.7714	14.4044	16.7982	0.696602
Tmem87b	up-regulated	7.0909	6.57635	12.1472	9.97443	0.694731
Dpy19l4	up-regulated	11.4425	10.575	17.4459	18.1519	0.693136
Antxr2	up-regulated	14.6128	16.2225	27.5512	22.2581	0.691833
Slc41a1	up-regulated	4.08919	4.60132	6.91254	7.07717	0.686853
Timm17a	up-regulated	51.3785	62.0891	98.3696	84.1004	0.685378
Cdk5rap2	up-regulated	5.7992	6.56663	10.6784	9.18163	0.683508
Eml3	up-regulated	13.1945	9.11745	17.1395	18.6657	0.682353
Arf3	up-regulated	55.988	64.0608	102.621	90	0.682146
Trmt6	up-regulated	20.3498	21.1035	31.2189	35.2277	0.680708
Dnaja1	up-regulated	15.988	13.684	22.9895	24.3577	0.674177
Cebpz	up-regulated	19.4914	24.6319	34.6702	35.5628	0.670608
Ddx54	up-regulated	23.344	24.627	36.7216	39.5573	0.669121
Snx7	up-regulated	12.2534	17.7203	22.9383	24.7016	0.668475
Stk10	up-regulated	4.51866	4.88216	8.07872	6.86167	0.668359
Dip2b	up-regulated	8.43085	12.0451	17.1912	15.3448	0.66811
Arhgef5	up-regulated	33.6604	33.6469	54.2189	52.5003	0.664986
Grwd1	up-regulated	23.9715	28.3651	39.168	43.6575	0.662255
Helb	up-regulated	10.4502	8.48869	14.8947	15.0672	0.661771
Arhgap27	up-regulated	8.6899	9.13401	16.2839	11.8953	0.660817
Ro60	up-regulated	12.8379	9.49983	16.8949	18.1992	0.65175
Coa5	up-regulated	27.4735	27.8664	45.5039	41.3542	0.650343
Anp32b	up-regulated	75.0414	78.0692	118.164	121.911	0.64891
Tstd2	up-regulated	13.7311	16.4469	24.4841	22.8198	0.648457
Gorab	up-regulated	6.59246	7.68694	11.4695	10.9061	0.64799
Arl14ep	up-regulated	13.3359	12.5429	17.3072	23.2031	0.646518
Zbtb44	up-regulated	9.79409	9.08517	14.2442	15.3017	0.646158
Fuca2	up-regulated	5.3691	4.99425	9.48986	6.72589	0.645905
Abcc1	up-regulated	3.17134	5.00937	6.32566	6.45943	0.644165
Virma	up-regulated	14.7406	14.3266	22.3069	23.0476	0.641855
Tnk2	up-regulated	12.3631	12.1065	19.5661	18.5409	0.639066
Mdn1	up-regulated	14.9848	14.5474	24.4411	21.5354	0.638607
C9orf72	up-regulated	8.44242	9.58011	14.1737	13.8745	0.638106
Plekhm1	up-regulated	6.31702	6.94281	10.8114	9.75204	0.633021
Bcl9	up-regulated	6.93188	5.79265	9.36829	10.3552	0.632304
Slc4a1ap	up-regulated	7.21254	8.1747	12.1642	11.6532	0.630281
Mllt3	up-regulated	9.77485	8.32276	15.413	12.5764	0.629083
Syvn1	up-regulated	10.6682	7.65195	13.6974	14.6076	0.62763
Stx6	up-regulated	10.4176	7.92236	13.5935	14.7407	0.627555
Rhoc	up-regulated	45.331	55.0374	84.1481	70.7126	0.625666
Abitram	up-regulated	5.42929	6.67892	9.17208	9.48461	0.623708
Abca2	up-regulated	2.59192	3.65241	4.5513	5.05969	0.62214
Snx17	up-regulated	17.2411	16.7277	22.9457	29.1454	0.616827
Tbc1d10b	up-regulated	10.1999	8.2945	14.7729	13.5686	0.61583
Gxylt1	up-regulated	11.0945	15.3039	21.2709	19.1757	0.615569
Slc25a51	up-regulated	22.4123	16.9533	29.8203	30.1088	0.606324
Rab12	up-regulated	31.2025	28.0634	47.7344	41.989	0.598282
Tpst2	up-regulated	8.58929	10.1192	14.2553	14.0639	0.598084
Ube2r2	up-regulated	33.9027	32.8119	50.6775	50.2289	0.596943
Fmnl3	up-regulated	17.577	19.6316	28.8921	27.1826	0.591714
Bag1	up-regulated	107.716	124.558	170.353	179.617	0.591403
Gpd2	up-regulated	16.5261	18.1039	28.2577	23.8589	0.589719
Cept1	down-regulated	13.6077	16.7631	9.69593	10.6519	-0.577808
Dnajb11	down-regulated	27.3077	34.4394	21.692	19.5558	-0.582054
Ly6g2	down-regulated	14.4364	18.6438	11.1827	10.8983	-0.58316
Grpel2	down-regulated	43.8831	37.1311	29.1451	24.7952	-0.586813
Cip2a	down-regulated	39.523	42.0082	25.3818	28.7017	-0.592164
Fyttd1	down-regulated	30.1034	26.7988	18.6603	19.036	-0.594061
Ascc3	down-regulated	46.7974	46.9829	29.8037	32.1398	-0.598332
Atp13a3	down-regulated	63.0498	81.6367	48.6254	46.8511	-0.599713
Man2b1	down-regulated	15.6244	16.4833	10.126	11.0086	-0.603312
Dnajc8	down-regulated	42.1753	43.7755	27.1705	29.3374	-0.605058
Plch1	down-regulated	11.4315	9.68771	7.56653	6.30342	-0.606591
Rell1	down-regulated	20.542	30.0851	16.2585	16.9815	-0.60699
Riox2	down-regulated	17.7382	19.4371	12.9332	11.4608	-0.607819
Mcoln1	down-regulated	15.6806	15.1836	10.1416	10.0411	-0.612815
Atp5j	down-regulated	72.3135	75.8774	52.7836	43.9273	-0.615707
Snx8	down-regulated	23.2617	17.8187	13.7506	12.9437	-0.621924
Coq9	down-regulated	14.0343	16.2578	9.88515	9.77509	-0.623658
Fdps	down-regulated	26.5332	34.3803	18.494	20.9531	-0.626845
Abhd8	down-regulated	19.8028	23.1649	14.0017	13.7633	-0.629987
Rps26	down-regulated	1595.14	1411.25	904.884	1037.69	-0.630062
Nit2	down-regulated	24.8601	20.0616	13.0925	15.8778	-0.632838
Mis18bp1	down-regulated	17.1142	17.9089	11.3212	11.2329	-0.634912
Cope	down-regulated	76.8343	91.2033	53.9812	53.7843	-0.640889
Abhd10	down-regulated	8.98151	7.56677	4.99061	5.61941	-0.641253
Pygo2	down-regulated	14.2239	11.9419	8.16142	8.56563	-0.645497
Abcf3	down-regulated	13.9907	15.4688	9.0366	9.78212	-0.646566
Fcgrt	down-regulated	25.743	21.6022	14.2725	15.9552	-0.647346
G2e3	down-regulated	9.0518	8.56391	6.20296	5.01261	-0.65136
Ppm1a	down-regulated	37.5803	40.3996	25.2242	24.3132	-0.654585
Mis18a	down-regulated	40.0638	29.5389	22.5223	21.6242	-0.656842
Atg12	down-regulated	32.1068	28.34	18.456	19.8683	-0.65741
Ddx50	down-regulated	26.5642	23.4007	15.975	15.6757	-0.658676
Cox17	down-regulated	69.8972	85.418	55.015	43.2744	-0.660091
Ugp2	down-regulated	208.527	220.616	121.944	149.595	-0.660296
Synj2bp	down-regulated	6.48733	5.57726	3.97995	3.65263	-0.660538
Lonp2	down-regulated	24.0384	26.302	16.7683	15.0436	-0.66215
Dele1	down-regulated	25.0428	23.902	15.1147	15.789	-0.663375
Atp5o	down-regulated	106.809	99.4833	67.6338	62.5761	-0.663849
Zfp324	down-regulated	3.16223	3.68553	2.13573	2.1845	-0.664525
Hsd17b10	down-regulated	48.3326	74.556	40.4971	37.0086	-0.664979
Tecpr1	down-regulated	23.2196	22.4637	15.9441	12.7451	-0.671159
Acap2	down-regulated	24.6084	27.3597	15.7731	16.811	-0.673459
Zc3h7a	down-regulated	29.8244	33.7238	20.3043	19.5093	-0.674588
Taf4b	down-regulated	11.1589	11.2743	6.44332	7.60542	-0.675196
Rpl18a	down-regulated	50.896	49.8375	31.5737	31.51	-0.675206
Rpl13a	down-regulated	521.341	505.51	291.645	350.912	-0.676328
Tkt	down-regulated	88.4348	85.6601	56.3414	52.3043	-0.680243
Dnajb9	down-regulated	17.7797	19.8749	11.6499	11.8481	-0.680288
Eif4a2	down-regulated	43.2462	38.3711	25.1059	25.7487	-0.682496
Arid4a	down-regulated	9.55167	11.4838	6.74161	6.3588	-0.683208
Os9	down-regulated	34.0585	27.9144	20.3329	18.1858	-0.686076
Arhgap45	down-regulated	23.4783	22.3431	15.9609	12.5	-0.687038
Gnl3l	down-regulated	34.1139	44.5943	24.4899	24.3936	-0.687165
Phkb	down-regulated	10.0687	10.5133	6.46889	6.25679	-0.693638
Ubl3	down-regulated	53.2923	72.1595	39.5377	37.9387	-0.695305
Rex1bd	down-regulated	25.8392	21.6442	13.9776	15.2787	-0.698678
Spint2	down-regulated	61.3636	43.8282	33.1338	31.592	-0.700608
Lman1	down-regulated	102.564	122.164	72.7259	65.4537	-0.701635
Fkbp3	down-regulated	136.366	99.6202	67.272	77.8195	-0.701736
Tmem18	down-regulated	9.48715	7.28602	5.28395	5.01933	-0.703051
Mpzl1	down-regulated	61.3441	74.0973	39.4581	43.6442	-0.704709
Morc3	down-regulated	14.5768	13.0107	8.74668	8.17373	-0.705247
Actr10	down-regulated	18.7321	22.618	12.6157	12.6991	-0.707911
Plat	down-regulated	63.5726	63.1929	36.6945	40.7923	-0.71014
Sec22a	down-regulated	5.63406	3.438	2.75235	2.77555	-0.7147
Ing2	down-regulated	9.54138	10.9309	6.07345	6.39219	-0.715713
Map1lc3b	down-regulated	29.5685	31.8515	18.3042	19.0932	-0.715768
Mbd2	down-regulated	70.8406	85.4674	49.1518	45.8422	-0.718483
Fam3c	down-regulated	61.3006	90.0146	43.9	48.0115	-0.719238
Slc35e2	down-regulated	5.87575	7.19206	4.25561	3.67848	-0.719879
Pald1	down-regulated	14.3381	11.6949	6.65755	9.1115	-0.723245
Dpysl2	down-regulated	33.7676	41.8647	25.224	20.2285	-0.734641
Pgghg	down-regulated	15.2891	15.5746	9.50667	8.99497	-0.738259
Slc35e1	down-regulated	23.2491	26.4669	15.6843	14.0878	-0.739744
Cdk2	down-regulated	46.9944	41.9423	25.8217	27.3876	-0.741103
Lgmn	down-regulated	64.1892	47.6297	35.1007	31.7833	-0.741429
Zfp971	down-regulated	4.12866	3.97339	2.40684	2.43922	-0.741475
Antxr1	down-regulated	9.05515	8.77527	5.45042	5.20803	-0.742344
Arhgap5	down-regulated	29.6787	32.4394	19.0789	18.0463	-0.742617
Shc1	down-regulated	33.2608	24.3996	19.3221	15.1252	-0.743194
Scarna13	down-regulated	98.9586	79.0093	57.7365	48.5793	-0.743262
Rpl36al	down-regulated	60.4576	63.0733	38.2539	35.5147	-0.743792
Tbrg3	down-regulated	5.79939	7.12227	3.86346	3.84456	-0.74536
Itsn1	down-regulated	3.94606	3.63313	2.26982	2.2338	-0.750961
Stat5b	down-regulated	5.36058	8.08463	4.10908	3.8646	-0.753775
Tbck	down-regulated	4.66905	5.42684	2.86543	3.11855	-0.754593
Esyt2	down-regulated	66.2507	68.6438	43.0657	36.8619	-0.755065
Hdhd2	down-regulated	16.7489	20.1931	10.8652	11.0193	-0.75535
Pcmtd1	down-regulated	6.75985	10.2445	5.2353	4.82843	-0.75674
Chm	down-regulated	15.0641	21.1602	11.3512	10.0429	-0.759746
Rps21	down-regulated	251.616	216.457	123.417	153.009	-0.759837
Son	down-regulated	73.2185	76.4483	45.6616	42.6746	-0.760676
Nlrc5	down-regulated	8.3799	7.50036	4.95117	4.40784	-0.762808
Tet2	down-regulated	12.6302	12.3855	7.45768	7.23935	-0.767308
Trim68	down-regulated	4.97327	4.22798	2.95135	2.42294	-0.775756
Stard4	down-regulated	34.3695	46.8446	23.7254	23.7005	-0.776057
Zfp217	down-regulated	19.537	25.1949	12.5433	13.5611	-0.777009
Chmp2b	down-regulated	42.7221	47.2125	26.9091	25.5647	-0.777277
Cct8	down-regulated	273.189	325.76	168.952	179.774	-0.780339
Eif5	down-regulated	108.014	108.551	64.9599	60.9914	-0.781939
Ssh1	down-regulated	5.96553	5.91477	3.53634	3.36252	-0.784142
Magt1	down-regulated	32.2551	37.7182	23.3142	17.1732	-0.789331
Gnptg	down-regulated	16.9089	22.1407	10.9755	11.6157	-0.789545
Gart	down-regulated	63.7827	85.2997	42.8951	43.3513	-0.789573
Snhg6	down-regulated	93.5761	98.4037	52.319	58.3362	-0.794883
Pparg	down-regulated	9.47719	12.1637	6.39525	6.06432	-0.796508
Ccdc15	down-regulated	5.44807	6.32417	3.08695	3.66722	-0.80154
Igdcc4	down-regulated	12.6246	12.0065	6.67196	7.44425	-0.803125
Ccdc14	down-regulated	5.02959	5.85445	3.39874	2.82887	-0.805465
Rdh11	down-regulated	23.9161	32.0644	16.0454	15.9655	-0.806363
Asap2	down-regulated	14.6571	17.7576	10.6274	7.8878	-0.807935
Ofd1	down-regulated	12.6804	16.2854	7.89571	8.63052	-0.80959
Rcor3	down-regulated	9.01836	7.49045	5.22493	4.19086	-0.810083
Mbd1	down-regulated	26.1986	31.8257	16.0817	16.9953	-0.810827
4930453N24Rik	down-regulated	27.3634	31.4881	15.4636	18.0286	-0.813256
Spry4	down-regulated	13.7362	14.5137	8.32695	7.7336	-0.814729
Prrc1	down-regulated	21.725	28.6453	16.1746	12.436	-0.816021
Asah1	down-regulated	114.014	87.4248	57.9493	56.3575	-0.817431
Dpy19l1	down-regulated	10.6677	10.8362	6.10648	6.09227	-0.817865
Paxbp1	down-regulated	28.2292	28.7799	16.3408	15.9361	-0.820694
Timmdc1	down-regulated	9.68365	11.6947	6.72057	5.38034	-0.821037
Spidr	down-regulated	7.39343	6.2478	4.7449	2.97177	-0.821921
Pet100	down-regulated	16.0902	15.7999	9.7028	8.33221	-0.822309
Insr	down-regulated	18.0419	21.2004	11.0473	11.1075	-0.82479
Trappc12	down-regulated	4.55494	5.32409	2.84142	2.73534	-0.824942
Pias2	down-regulated	35.4754	37.7177	17.9675	23.3422	-0.825224
Map3k5	down-regulated	15.6171	11.7676	7.16226	8.23566	-0.830634
Tbc1d23	down-regulated	14.0148	14.1976	8.17258	7.67351	-0.832203
Taf7	down-regulated	4.83587	3.62491	2.33393	2.41599	-0.832888
Baiap2	down-regulated	9.6371	7.19523	5.56421	3.88479	-0.833002
Pura	down-regulated	32.7296	24.9938	16.8877	15.5119	-0.833178
Rasgef1b	down-regulated	11.5441	18.6284	7.08677	9.80567	-0.836856
Yipf5	down-regulated	64.4627	55.6734	30.9371	36.2922	-0.837508
Fanca	down-regulated	11.6191	9.34534	5.24132	6.4834	-0.838394
Stag2	down-regulated	41.7794	59.6418	24.4761	32.2237	-0.838944
Neil3	down-regulated	18.0655	15.5953	9.98709	8.78193	-0.842714
Ino80c	down-regulated	33.3987	38.1798	21.6915	18.176	-0.844315
Phactr4	down-regulated	21.9359	24.6299	12.5183	13.4139	-0.844522
Vopp1	down-regulated	27.2997	28.1806	17.5664	13.3276	-0.844649
Use1	down-regulated	32.0645	33.16	18.3705	17.9439	-0.84487
Kif5c	down-regulated	23.3884	31.2373	19.0173	11.3851	-0.845396
Cdkn2c	down-regulated	31.5467	20.2536	13.6687	15.1611	-0.845399
D930048N14Rik	down-regulated	3.28946	3.17332	1.77813	1.81874	-0.845413
Bfar	down-regulated	7.61948	9.58212	4.43506	5.12682	-0.847176
Osbpl1a	down-regulated	6.97932	4.8689	3.76234	2.82205	-0.847548
Naglu	down-regulated	8.47649	5.45576	4.19835	3.54018	-0.848297
Wrb	down-regulated	17.7477	17.6908	9.37665	10.2993	-0.848884
Stt3b	down-regulated	108.619	141.607	71.8806	67.0156	-0.849224
Pgls	down-regulated	31.6746	21.205	15.4884	13.8347	-0.850672
Arl2bp	down-regulated	53.5384	88.6243	39.7439	39.0367	-0.851632
Tmem205	down-regulated	9.21814	11.6897	6.54395	5.02722	-0.853512
Rbm41	down-regulated	7.947	10.7915	5.14695	5.22232	-0.853694
Fnip2	down-regulated	9.80689	7.21316	5.33943	4.0737	-0.854488
Zbtb4	down-regulated	12.7211	10.1332	6.46566	6.15555	-0.856613
Scfd1	down-regulated	18.0788	16.6603	9.383	9.79878	-0.856821
Erap1	down-regulated	16.2049	25.9838	11.3517	11.9297	-0.857677
Khdrbs3	down-regulated	54.1655	91.5632	46.6299	33.7141	-0.859022
Acsl5	down-regulated	207.815	223.896	125.825	111.9	-0.860774
Phldb2	down-regulated	57.1125	88.9414	40.7803	39.6103	-0.861402
Mknk2	down-regulated	32.7921	45.7088	22.0459	21.1353	-0.862306
Selenon	down-regulated	20.1776	22.8437	12.461	11.1374	-0.866362
Btg3	down-regulated	14.9209	29.1185	11.973	12.1793	-0.866637
Ctdsp2	down-regulated	40.367	33.7843	21.2039	19.4505	-0.86706
Slc33a1	down-regulated	25.2441	20.8177	13.7645	11.4619	-0.868638
Zfp277	down-regulated	10.951	13.145	6.39439	6.79841	-0.869047
Pcdhgc3	down-regulated	33.3293	31.4157	18.3153	17.1256	-0.869352
Cep290	down-regulated	20.5053	12.8941	9.22171	9.05685	-0.86967
Fkbp5	down-regulated	41.331	38.6889	19.3241	24.4356	-0.870757
Etv5	down-regulated	5.47709	10.5467	4.4862	4.27329	-0.8713
Fgfbp1	down-regulated	37.4047	33.4416	22.072	16.6149	-0.872848
B3galt6	down-regulated	5.82632	3.45221	2.6683	2.39423	-0.874036
Tfg	down-regulated	40.3458	45.9014	24.7416	22.2825	-0.875077
Prps2	down-regulated	17.3536	28.9986	13.2144	12.0143	-0.877569
Yy1	down-regulated	27.0914	22.881	12.4087	14.7686	-0.87873
Ccdc125	down-regulated	11.2286	13.9496	6.65919	7.02191	-0.879988
Prdm15	down-regulated	4.56659	4.69616	2.59043	2.42796	-0.884214
Pcbd1	down-regulated	122.3	101.246	68.4146	52.6463	-0.884843
Agpat2	down-regulated	11.958	20.5834	9.7531	7.86399	-0.885301
Unk	down-regulated	7.44697	7.55316	3.83053	4.27341	-0.888279
Kiz	down-regulated	8.53285	8.19997	5.31557	3.71233	-0.890218
Napg	down-regulated	24.1421	25.5977	13.4003	13.4245	-0.890835
Zbtb11	down-regulated	12.5212	11.2719	6.50837	6.29595	-0.893918
Rtn4rl1	down-regulated	16.1656	12.3512	6.93296	8.41191	-0.894056
Mplkip	down-regulated	7.77395	8.5296	5.03709	3.72228	-0.896287
Tprgl	down-regulated	28.5721	19.0638	13.309	12.2835	-0.896328
Cyb5b	down-regulated	131.895	191.535	84.3603	89.2651	-0.897476
Ngly1	down-regulated	8.6253	9.85441	5.58663	4.32927	-0.898127
Top3b	down-regulated	18.124	17.2981	9.39737	9.57236	-0.90095
Dym	down-regulated	21.8868	25.0904	11.9482	13.166	-0.90346
Zfp516	down-regulated	19.2104	15.595	8.80167	9.69111	-0.912347
Sdf4	down-regulated	23.0824	34.012	14.8757	15.4318	-0.913677
Stk40	down-regulated	7.35631	5.13652	3.34274	3.28788	-0.913886
Usf3	down-regulated	6.00423	5.69379	3.17924	3.0158	-0.917079
Psmg1	down-regulated	23.0402	29.8897	14.0818	13.8272	-0.92335
Nek9	down-regulated	25.5471	23.846	13.4007	12.5606	-0.927951
Ssbp4	down-regulated	36.0696	38.1133	19.34	19.6027	-0.929735
Lama5	down-regulated	45.905	46.7613	25.3653	23.2647	-0.9302
Cars2	down-regulated	8.06207	13.8697	5.16955	6.33142	-0.931265
Selenop	down-regulated	794.557	1013.07	488.382	458.6	-0.93269
Catsperd	down-regulated	13.3724	11.178	7.31156	5.53528	-0.934335
Unc13a	down-regulated	0.913386	0.97454	0.513247	0.473266	-0.936392
Dvl1	down-regulated	24.1332	23.6211	12.2635	12.6647	-0.937853
Pdp2	down-regulated	12.2416	15.1795	6.65951	7.62674	-0.940661
Tbc1d32	down-regulated	1.48777	1.42557	0.688356	0.826522	-0.943471
Zfyve21	down-regulated	8.84376	6.53791	4.44173	3.55236	-0.944205
Pdia6	down-regulated	159.788	201.872	89.8224	97.8479	-0.946434
Eapp	down-regulated	5.80132	5.49212	3.22845	2.62364	-0.948461
Pck2	down-regulated	16.4931	15.534	7.19416	9.37712	-0.950607
Idh1	down-regulated	84.8806	127.447	54.9058	54.5754	-0.955606
Fundc1	down-regulated	9.82025	14.1269	5.15505	7.18081	-0.956994
Fut8	down-regulated	8.54056	16.1401	6.5445	6.16924	-0.956995
Cenpp	down-regulated	9.38007	8.69201	4.34597	4.95581	-0.958184
Ankle1	down-regulated	5.74822	5.11574	2.70202	2.88934	-0.95828
Cdc16	down-regulated	49.9559	79.9762	32.9912	33.8642	-0.958642
Tmem29	down-regulated	3.78143	7.2973	2.64053	3.05783	-0.959173
Rassf3	down-regulated	24.836	23.4144	12.4742	12.3429	-0.959205
Ccdc191	down-regulated	3.93556	2.56297	1.77563	1.55548	-0.964109
Zfp866	down-regulated	9.41314	10.5535	4.80042	5.4318	-0.96447
Vasp	down-regulated	106.603	108.89	56.3734	53.9197	-0.966293
Lix1l	down-regulated	21.747	18.5648	9.65888	10.9645	-0.966918
Arhgap12	down-regulated	12.6797	15.5974	7.8237	6.56797	-0.974399
Tgfbr3	down-regulated	1.7852	3.19887	1.20447	1.33074	-0.975215
Ptgr2	down-regulated	17.421	12.7068	8.07155	7.22629	-0.977767
Cdca7l	down-regulated	19.8695	19.1033	9.61346	10.1482	-0.979759
Gm10033	down-regulated	3.22204	3.54399	1.60276	1.82367	-0.981603
Snhg3	down-regulated	68.6488	67.8728	31.3045	37.8147	-0.981972
Ltn1	down-regulated	25.965	29.4709	14.0651	13.9525	-0.984489
Epb41l4aos	down-regulated	67.8706	72.9583	34.7387	36.2631	-0.988016
Zfp930	down-regulated	15.343	18.1949	7.92354	8.96035	-0.990144
Epb41	down-regulated	16.1711	26.3029	9.77781	11.5954	-0.990779
Abca6	down-regulated	54.2737	59.1176	25.8308	31.2253	-0.990857
Zfp53	down-regulated	19.1776	19.7451	9.15745	10.3947	-0.993281
C630043F03Rik	down-regulated	4.6783	6.34876	2.53408	3.0043	-0.993511
Fam76a	down-regulated	10.3173	13.0333	5.94418	5.75773	-0.996713
Gpam	down-regulated	51.7986	34.8376	17.0312	26.2712	-1.00052
Galns	down-regulated	15.2531	14.5915	7.99491	6.89209	-1.00342
Cmbl	down-regulated	23.9945	45.0046	18.9295	15.4046	-1.00694
Plpp5	down-regulated	13.2839	12.212	7.28478	5.37458	-1.01006
Mbip	down-regulated	43.5721	33.2389	22.1045	15.9755	-1.01228
Arhgef10	down-regulated	6.23809	7.0672	3.8688	2.71445	-1.01513
Gucd1	down-regulated	8.67553	11.0929	5.02115	4.75575	-1.01575
S100pbp	down-regulated	20.102	16.5844	8.41174	9.72903	-1.01601
Rpl39	down-regulated	406.912	543.015	221.288	248.151	-1.01688
Asb3	down-regulated	8.78598	7.05286	4.14591	3.68106	-1.01694
Btg2	down-regulated	32.7293	34.1675	16.8857	16.1212	-1.01917
Ndufb11	down-regulated	55.6389	86.3996	35.0066	34.9692	-1.02135
H2-D1	down-regulated	66.8727	108.316	39.4189	46.7562	-1.02357
Tmed10	down-regulated	25.5725	26.4801	12.1923	13.3865	-1.02502
Sod1	down-regulated	364.546	582.226	218.742	245.405	-1.02844
Zbtb8os	down-regulated	3.2666	4.24331	1.64454	2.02029	-1.03505
Slfn9	down-regulated	41.0408	69.6377	27.8762	26.1155	-1.03557
Zfp958	down-regulated	15.4163	23.8912	8.90475	10.2531	-1.03687
Pfkfb1	down-regulated	7.29324	5.658	3.12105	3.18022	-1.03938
Trappc2	down-regulated	4.7925	6.44663	2.93942	2.52019	-1.04166
Rps14	down-regulated	1354.66	1182.85	596.507	633.46	-1.04479
Myh10	down-regulated	6.90142	3.77935	2.56097	2.61538	-1.04501
Fer1l6	down-regulated	4.03585	5.51645	3.13397	1.48814	-1.0473
Cryzl1	down-regulated	32.6853	33.1815	14.9916	16.8178	-1.0501
Pros1	down-regulated	72.8306	48.0711	24.5989	33.7298	-1.05156
Pex11g	down-regulated	3.09778	3.67593	1.56439	1.69424	-1.05568
Lrpap1	down-regulated	10.7478	10.708	5.10194	5.19679	-1.0589
Crebl2	down-regulated	14.3749	9.75798	5.65064	5.89202	-1.06402
Ptpn3	down-regulated	6.47592	9.90369	4.1549	3.66326	-1.067
Ppp1r13b	down-regulated	4.39874	5.6139	2.40717	2.36716	-1.06845
Tmem164	down-regulated	10.8391	13.1191	5.4377	5.97236	-1.07022
Atoh8	down-regulated	21.0195	27.3356	12.5116	10.4986	-1.0714
Slc9a5	down-regulated	4.27447	4.17422	1.99144	2.02479	-1.07288
Serhl	down-regulated	8.49985	14.4564	6.29422	4.60846	-1.0742
Synj1	down-regulated	11.599	13.4063	6.8888	4.97913	-1.07517
Ank3	down-regulated	33.4722	17.3879	13.1043	10.9918	-1.07773
Tmem39a	down-regulated	15.9451	24.0467	8.68171	10.2503	-1.07888
Nsd3	down-regulated	20.6351	28.4726	11.437	11.7818	-1.08066
Donson	down-regulated	12.5778	13.1006	6.1954	5.90079	-1.086
Sugp2	down-regulated	7.76494	9.08289	3.88307	4.05205	-1.08624
Rasa3	down-regulated	24.891	46.0797	18.3087	15.0675	-1.08841
Zfp362	down-regulated	6.84914	4.25061	2.62036	2.58134	-1.09347
Ermp1	down-regulated	32.2818	50.5614	17.6908	21.0559	-1.09631
Traf3ip2	down-regulated	8.2122	7.5785	3.99429	3.38986	-1.09657
Dyrk1a	down-regulated	30.8926	30.2152	14.0129	14.5357	-1.09794
Hgfac	down-regulated	9.83886	6.64205	4.6454	3.04619	-1.09944
Nostrin	down-regulated	10.1529	17.4243	7.43357	5.41342	-1.10204
Cdk19	down-regulated	44.7748	27.7448	16.1174	17.6521	-1.10265
Snx25	down-regulated	12.0454	11.8731	5.10456	6.02685	-1.10349
B230217C12Rik	down-regulated	1.42585	1.33767	0.67186	0.610846	-1.10731
C1qtnf6	down-regulated	23.1721	34.0457	12.709	13.7946	-1.11028
Dock4	down-regulated	50.3152	28.5552	17.9101	18.5664	-1.11252
Anxa6	down-regulated	50.6437	62.0908	24.0416	28.0764	-1.11308
Stard10	down-regulated	90.7997	120.212	53.198	44.337	-1.11333
Frat1	down-regulated	1.89758	2.26935	0.686733	1.23528	-1.11637
Pan2	down-regulated	19.2952	13.3846	6.45002	8.5381	-1.12458
Pex7	down-regulated	11.8929	7.46871	4.00361	4.86389	-1.1266
Acaa2	down-regulated	50.6221	52.324	22.5525	24.2282	-1.1379
Gnaq	down-regulated	34.039	35.0857	15.2537	16.0366	-1.14349
Hdhd3	down-regulated	11.9523	19.2197	7.14459	6.95696	-1.1444
Ddit4	down-regulated	45.5078	42.7254	20.0397	19.8397	-1.14568
Sema4a	down-regulated	19.1002	24.2217	9.40446	10.1607	-1.14681
Usp25	down-regulated	22.9269	22.4383	10.3939	10.0861	-1.14737
Mindy2	down-regulated	10.3971	13.0049	6.25442	4.29747	-1.14913
Fmnl2	down-regulated	86.4084	71.228	36.6157	34.4111	-1.15017
Vps26c	down-regulated	24.2978	26.2711	12.0069	10.7147	-1.15418
Hif1a	down-regulated	78.4844	93.4072	36.3696	40.7977	-1.15544
A430046D13Rik	down-regulated	2.34955	2.71875	1.35559	0.919501	-1.15558
Slc39a8	down-regulated	27.2039	12.0646	8.5925	9.0068	-1.15785
Tcim	down-regulated	25.3421	26.657	15.6234	7.66904	-1.15863
0610040J01Rik	down-regulated	4.48755	6.85128	1.82061	3.25035	-1.16094
Pfkfb2	down-regulated	21.0553	9.94434	6.62138	7.23508	-1.1617
Fbxo6	down-regulated	34.5595	46.7143	17.0522	19.1946	-1.16494
Per1	down-regulated	11.3801	10.1928	4.01415	5.59761	-1.16635
Pdgfc	down-regulated	10.3347	12.707	5.23908	5.005	-1.16946
Snx21	down-regulated	12.8969	15.7955	6.10862	6.623	-1.17225
Snx24	down-regulated	23.0542	31.9496	12.1898	12.2169	-1.17226
Hid1	down-regulated	9.0018	12.3754	4.44982	5.0346	-1.17244
Letm2	down-regulated	2.89648	2.70243	1.23855	1.23929	-1.17606
Pigp	down-regulated	7.75506	5.44187	2.72675	3.09689	-1.18021
Col27a1	down-regulated	7.07173	4.24854	2.50554	2.47567	-1.18434
Ralgps2	down-regulated	32.0074	31.9123	14.5401	13.5585	-1.18576
Ank2	down-regulated	14.7274	14.8041	5.77013	7.20852	-1.18612
Abca8b	down-regulated	6.76097	13.7333	3.78993	5.20994	-1.18725
Cggbp1	down-regulated	54.6879	59.506	25.0189	25.0367	-1.18988
Mvd	down-regulated	10.3163	18.0213	5.39639	6.99717	-1.19313
Igbp1	down-regulated	39.4132	66.3405	22.9579	23.2319	-1.19506
Psat1	down-regulated	306.112	257.896	97.6222	147.992	-1.19932
Zfp386	down-regulated	16.232	11.5253	6.21257	5.85365	-1.20189
Adprh	down-regulated	27.6861	32.1741	13.0996	12.9188	-1.20206
Dnmt3a	down-regulated	7.2888	4.8874	2.70703	2.56834	-1.20672
Cep78	down-regulated	15.8077	17.7089	6.33821	8.14714	-1.21028
Lpin1	down-regulated	14.0263	19.5177	6.436	8.04406	-1.21199
Cyp4v3	down-regulated	15.9322	15.6247	5.78851	7.8105	-1.21445
Frmd7	down-regulated	4.47438	9.06419	3.2702	2.56145	-1.2151
N6amt1	down-regulated	15.3654	12.7783	6.15205	5.9567	-1.21676
Snhg12	down-regulated	32.6851	48.6549	15.2198	19.7465	-1.218
Itgb5	down-regulated	23.4985	43.7533	14.0512	14.835	-1.21919
Zfp938	down-regulated	3.7638	3.05903	1.38675	1.54311	-1.21954
Gm3414	down-regulated	1.99673	3.85082	1.39652	1.10432	-1.22542
Pde4d	down-regulated	2.52074	3.65999	1.53237	1.10928	-1.22634
Erlec1	down-regulated	34.5665	34.8103	12.8894	16.7373	-1.22756
Zfp608	down-regulated	10.2178	12.0592	4.95765	4.54849	-1.22862
Tmem121	down-regulated	15.416	16.9801	6.48023	7.34049	-1.22899
Esr1	down-regulated	3.38776	2.87136	1.49014	1.17382	-1.23239
Sh3bgrl	down-regulated	46.2897	95.4016	31.2341	29.0339	-1.23329
Cpn1	down-regulated	85.7616	32.8472	24.4354	25.9125	-1.23621
C1ra	down-regulated	7.63874	8.1589	3.18244	3.41557	-1.2596
Sox6	down-regulated	1.50603	0.701121	0.396715	0.524124	-1.26116
Timp3	down-regulated	46.8429	28.5923	15.9347	15.5276	-1.26161
Jup	down-regulated	57.3545	65.6121	30.1409	21.1089	-1.26265
Col12a1	down-regulated	8.90314	12.556	5.22926	3.71435	-1.26266
Rhob	down-regulated	31.5158	43.3197	15.8375	15.3232	-1.264
Tmem50b	down-regulated	15.0607	17.6295	6.63023	6.98109	-1.26405
Igip	down-regulated	10.7003	9.55218	5.05358	3.37706	-1.26438
2610002M06Rik	down-regulated	5.64788	7.50577	2.71299	2.737	-1.27114
Nadk2	down-regulated	14.6811	16.8858	5.73183	7.34202	-1.27173
Prdx4	down-regulated	80.3569	195.466	63.3491	50.8188	-1.27259
Gm36712	down-regulated	2.54608	1.90443	0.965559	0.869524	-1.27812
Mettl27	down-regulated	9.63335	6.33248	3.0534	3.51624	-1.2811
Gm32856	down-regulated	5.69752	3.71111	1.69943	2.16985	-1.28192
Zmym3	down-regulated	5.05885	8.14442	2.85412	2.55831	-1.28655
Cxadr	down-regulated	46.3112	44.8118	19.2087	17.9987	-1.29222
Ifi27l2b	down-regulated	19.8004	15.3507	9.48616	4.8369	-1.29523
Chd9	down-regulated	6.77141	5.15362	2.89298	1.9435	-1.30196
D630039A03Rik	down-regulated	17.4096	27.5742	8.80632	9.43373	-1.3023
Ssr4	down-regulated	140.873	263.068	83.9554	79.8295	-1.30234
Rapgef3	down-regulated	7.76257	12.4694	5.04538	3.14589	-1.30448
Tgm2	down-regulated	96.9457	115.085	45.7758	40.0062	-1.30552
Itih2	down-regulated	323.248	386.1	132.704	153.986	-1.307
Sertad3	down-regulated	5.37863	9.77357	2.88082	3.22363	-1.31159
Dtx3l	down-regulated	5.64603	6.39556	2.34174	2.50519	-1.31288
Slc44a3	down-regulated	6.34369	9.83104	2.64771	3.85821	-1.31392
Txlnb	down-regulated	2.80517	6.21376	1.6805	1.94616	-1.31431
Blvrb	down-regulated	57.9746	99.7813	35.8813	27.5017	-1.31553
Zfp654	down-regulated	10.5164	12.1956	4.51156	4.57958	-1.32092
Lgr4	down-regulated	14.4425	17.828	6.93631	5.96855	-1.3223
Tmem173	down-regulated	36.7197	64.6823	20.1406	20.408	-1.32236
Adamts1	down-regulated	11.9116	7.94321	4.34814	3.58517	-1.3235
2410006H16Rik	down-regulated	205.321	332.28	106.547	108.087	-1.32465
Stxbp6	down-regulated	4.43044	8.1889	2.31859	2.70824	-1.32791
Dzip3	down-regulated	13.9053	12.5624	6.05474	4.46273	-1.33144
B230307C23Rik	down-regulated	6.74331	8.07903	3.15258	2.73549	-1.33191
Zfas1	down-regulated	171.714	253.08	81.0245	87.6361	-1.33264
Ninj1	down-regulated	46.7667	79.0842	26.5635	23.151	-1.33998
Zfp36	down-regulated	13.8593	18.2168	6.33036	6.31348	-1.34306
Hsd17b4	down-regulated	44.0973	35.4671	14.213	17.1432	-1.34338
Grtp1	down-regulated	4.64311	4.33283	1.81927	1.69799	-1.35161
Hlcs	down-regulated	3.72027	2.33872	1.30305	1.06991	-1.35239
Herpud1	down-regulated	46.261	46.7715	18.0161	18.2494	-1.35914
Acss2	down-regulated	3.20198	4.49759	1.20174	1.79908	-1.35942
4930511M06Rik	down-regulated	7.95907	7.67069	2.26356	3.7911	-1.36818
Acer2	down-regulated	0.815681	1.21894	0.378172	0.407165	-1.37338
Cyb5a	down-regulated	188.455	337.498	106.001	96.792	-1.37492
Ern1	down-regulated	54.6532	55.6179	21.4613	21.0517	-1.37508
Sil1	down-regulated	5.17741	9.67447	3.35038	2.33727	-1.38474
Pcdhgc5	down-regulated	1.39305	2.15513	0.604936	0.75326	-1.38539
Fam83e	down-regulated	0.902083	1.50087	0.405556	0.513063	-1.38727
Trdmt1	down-regulated	3.7363	1.87685	1.26759	0.876363	-1.38854
Midn	down-regulated	59.5535	50.8009	21.8239	20.2752	-1.39029
D430020J02Rik	down-regulated	9.35123	10.0497	3.78853	3.61232	-1.39036
Acnat1	down-regulated	2.40945	5.38198	1.30595	1.6556	-1.39554
Brwd3	down-regulated	4.89108	9.09092	2.43963	2.86914	-1.39712
Ldhd	down-regulated	6.67755	3.11605	2.07405	1.64026	-1.39875
Slc36a1	down-regulated	5.42408	8.87843	2.78166	2.58707	-1.41361
Sgsm3	down-regulated	28.0911	25.8485	9.46996	10.7742	-1.41384
Arhgap6	down-regulated	7.26203	10.8979	3.27564	3.53264	-1.41539
C1s1	down-regulated	77.9423	50.9289	22.531	25.5802	-1.42148
BC029722	down-regulated	20.3358	11.2626	4.74275	6.99189	-1.42908
Parp9	down-regulated	5.1	5.88957	1.8671	2.19397	-1.43621
Ahdc1	down-regulated	5.60925	9.28833	2.69093	2.79553	-1.44113
Bach1	down-regulated	9.1403	13.8535	4.54375	3.89094	-1.44684
Chsy3	down-regulated	2.47676	6.35653	1.79388	1.44341	-1.44817
Pccb	down-regulated	8.28001	7.36727	2.14747	3.58305	-1.44918
Rev3l	down-regulated	30.8654	21.8077	8.53783	10.7156	-1.45195
Aldoc	down-regulated	3.2554	2.88636	1.27252	0.970671	-1.4531
Cep97	down-regulated	2.43474	5.53403	1.24354	1.66616	-1.45348
Chac2	down-regulated	43.4772	37.5291	15.6613	13.8768	-1.45546
Ppm1h	down-regulated	2.40028	2.47986	0.951242	0.81712	-1.46451
Sptlc2	down-regulated	37.1391	42.4456	14.9493	13.7951	-1.46921
Tmtc2	down-regulated	3.31839	2.87764	1.20047	1.02696	-1.47596
D130040H23Rik	down-regulated	7.53482	10.1165	2.28804	4.04806	-1.47811
Hspa13	down-regulated	34.4073	54.866	15.9624	15.9084	-1.48599
Cd47	down-regulated	59.4961	69.8791	23.6941	22.4524	-1.48727
Gcat	down-regulated	8.71903	10.2344	3.96106	2.74354	-1.49923
Rwdd2b	down-regulated	8.54208	14.264	4.04532	4.00228	-1.50279
Gm17619	down-regulated	4.40498	5.37409	2.15585	1.28812	-1.50562
Slc47a2	down-regulated	0.814703	0.649746	0.182291	0.332952	-1.50703
Rnf113a2	down-regulated	17.1721	16.7996	5.83546	6.06053	-1.51386
Sort1	down-regulated	15.1929	26.8602	4.44381	10.1458	-1.52727
Cab39l	down-regulated	12.5368	18.6974	5.96555	4.83966	-1.5314
Robo1	down-regulated	35.1373	41.112	11.0093	15.3182	-1.53415
Tbc1d2b	down-regulated	35.1998	47.8366	13.0394	15.5831	-1.53659
Cbr4	down-regulated	33.1823	27.7346	11.5752	9.28419	-1.54615
Adam4	down-regulated	1.04658	1.3516	0.464792	0.353506	-1.55124
Tmem229b	down-regulated	1.7752	2.17795	0.512591	0.834442	-1.55322
D16Ertd472e	down-regulated	6.03379	7.95472	2.51723	2.2458	-1.55429
Akr1c19	down-regulated	67.3473	123.589	35.8097	29.0063	-1.55867
Mxra8	down-regulated	17.4151	18.1322	6.12716	5.88937	-1.56472
Man1c1	down-regulated	5.15923	5.01018	1.7986	1.63825	-1.56508
Appl2	down-regulated	14.1666	12.2764	4.18277	4.67601	-1.57771
Ifitm3	down-regulated	317.987	556.796	115.347	176.703	-1.58271
Alcam	down-regulated	89.5142	84.5474	25.1015	32.9754	-1.58356
Pdia5	down-regulated	26.2744	34.0921	10.8301	9.25738	-1.58745
Alad	down-regulated	46.0107	83.2096	21.6135	21.3777	-1.58772
B130034C11Rik	down-regulated	1.78813	1.42302	0.594353	0.47283	-1.58928
Dgka	down-regulated	21.9076	20.434	6.64272	7.37563	-1.59476
Rassf9	down-regulated	57.2017	48.6907	14.876	20.1481	-1.59618
Stxbp1	down-regulated	29.8518	42.1213	11.7001	12.0068	-1.60215
Mlph	down-regulated	9.1604	9.33106	3.65137	2.40746	-1.60975
Cmtm8	down-regulated	6.00302	2.30928	1.33808	1.36863	-1.61871
Tcf4	down-regulated	99.7181	113.577	32.8693	35.7793	-1.63555
Usp16	down-regulated	46.1025	88.5643	20.8987	22.3302	-1.63933
Thbs1	down-regulated	234.365	291.498	78.3974	90.2455	-1.64072
Spef1	down-regulated	5.16221	2.79072	1.21669	1.32837	-1.64379
Gbp7	down-regulated	1.87337	2.08534	0.506481	0.760176	-1.64401
AA986860	down-regulated	44.6259	25.8824	11.5971	10.8934	-1.64848
Ihh	down-regulated	23.6117	19.9393	4.84202	9.02264	-1.6513
Trmt2b	down-regulated	4.38924	7.47755	1.74404	2.02752	-1.6537
Zbtb16	down-regulated	9.15942	8.41217	2.4738	3.09167	-1.65867
Slc16a4	down-regulated	29.0639	16.9163	4.74102	9.7483	-1.66602
Bend6	down-regulated	0.905802	1.41095	0.444324	0.285667	-1.66615
Zfp950	down-regulated	6.23451	3.12423	1.14881	1.76256	-1.68462
Fabp2	down-regulated	0.844963	0.727483	0.192437	0.295248	-1.68899
2210408F21Rik	down-regulated	1.72973	2.56261	0.594628	0.729847	-1.69635
Prune2	down-regulated	24.9161	33.5833	11.5297	6.47463	-1.70008
Lifr	down-regulated	78.7501	111.02	29.7852	28.5505	-1.7018
S100a4	down-regulated	75.3023	56.7666	21.7707	18.5882	-1.71033
Galnt1	down-regulated	138.504	109.643	37.1362	37.8392	-1.7267
Cyp7b1	down-regulated	15.8893	8.76716	3.64374	3.74156	-1.73924
Jak3	down-regulated	3.36835	3.94404	1.16679	1.0152	-1.7447
Mylk	down-regulated	5.3209	2.9397	1.54177	0.895917	-1.76073
Mir99ahg	down-regulated	4.00018	3.988	0.972417	1.3764	-1.76593
Sall1	down-regulated	20.3003	45.2774	8.83754	10.3806	-1.77074
Smpd3	down-regulated	45.0917	39.505	13.1531	11.2854	-1.79144
H2-T23	down-regulated	13.208	32.9689	7.2147	6.08143	-1.79616
Lncpint	down-regulated	3.79583	4.65943	1.04423	1.38325	-1.80039
Dnajc28	down-regulated	2.08557	0.883733	0.350216	0.501499	-1.80168
Pqlc3	down-regulated	8.72272	9.5035	3.54773	1.67481	-1.80319
Fzd4	down-regulated	8.34382	14.3262	3.4016	3.07551	-1.80736
E030024N20Rik	down-regulated	1.65039	1.60027	0.506027	0.418047	-1.81465
Cyp27a1	down-regulated	15.1096	18.584	4.52425	5.05271	-1.81483
Rora	down-regulated	3.20692	6.32452	1.45947	1.24871	-1.81537
App	down-regulated	173.162	195.163	60.1398	44.0578	-1.82166
Cerkl	down-regulated	3.43802	3.25269	1.02054	0.863866	-1.82805
Sqor	down-regulated	11.972	14.6589	3.93512	3.46721	-1.84705
Lgr5	down-regulated	26.294	50.8522	9.2043	12.1763	-1.85129
Aldh6a1	down-regulated	1.98963	0.837827	0.395148	0.386598	-1.85473
Klf12	down-regulated	2.93885	7.2663	1.1767	1.63972	-1.85736
Aldh1a1	down-regulated	643.042	873.262	187.259	230.035	-1.86142
5830444B04Rik	down-regulated	2.97967	2.62929	0.772793	0.760798	-1.87082
1110028F11Rik	down-regulated	2.62502	4.17839	0.812376	1.04158	-1.87565
Tsc22d3	down-regulated	15.0731	15.454	3.4114	4.79535	-1.89521
Kif26b	down-regulated	8.93633	11.6688	2.36537	3.15887	-1.89915
Cd14	down-regulated	36.2859	63.9469	14.4038	12.255	-1.91067
Xbp1	down-regulated	99.0509	137.827	35.8539	27.1065	-1.91162
Ifi27l2a	down-regulated	5.54058	17.3319	3.08452	2.93984	-1.92473
Albfm1	down-regulated	2.19826	9.03762	1.56064	1.39851	-1.92486
Mrps6	down-regulated	199.1	236.257	54.2028	59.5397	-1.93643
4632404H12Rik	down-regulated	6.05578	3.81818	1.18515	1.38386	-1.94241
Spice1	down-regulated	8.5132	9.17543	2.13844	2.45703	-1.94454
Tprg	down-regulated	3.60431	2.84953	0.656696	0.992935	-1.96802
Igsf5	down-regulated	21.7694	23.3236	5.50501	5.83925	-1.99094
Cmpk2	down-regulated	3.00433	6.75825	1.23258	1.22102	-1.99236
Synj2	down-regulated	4.03271	3.32571	1.13448	0.699581	-2.00435
Zc3h6	down-regulated	1.17487	1.29951	0.3022	0.309101	-2.01711
Dsc2	down-regulated	19.6929	31.6022	6.04411	6.58929	-2.02158
Pcdhb22	down-regulated	1.25175	1.47637	0.343108	0.319977	-2.04064
Mir100hg	down-regulated	2.57065	2.51982	0.426595	0.80904	-2.04255
Rassf6	down-regulated	52.4752	57.0788	15.0414	11.5347	-2.04344
Senp7	down-regulated	5.007	5.45383	1.18385	1.34543	-2.0482
Gstm2	down-regulated	21.4524	29.5516	6.24411	6.07964	-2.04917
Zfp974	down-regulated	0.545196	1.40096	0.22074	0.247491	-2.05534
Traf5	down-regulated	3.41356	8.70041	1.27615	1.63537	-2.05683
Tnfrsf19	down-regulated	3.74808	5.46686	0.816359	1.38504	-2.06555
Fam13a	down-regulated	2.60369	1.89691	0.526293	0.538311	-2.0798
Cldn4	down-regulated	117.607	126.953	31.446	26.2731	-2.08307
Gbp2	down-regulated	0.747302	3.2456	0.542104	0.399743	-2.08387
Acsl1	down-regulated	175.276	155.669	36.0016	40.8688	-2.10609
Gal3st1	down-regulated	2.11198	1.8212	0.56053	0.340899	-2.12541
Mkx	down-regulated	16.2602	17.8192	2.85235	4.75697	-2.16306
Sec14l1	down-regulated	55.3952	85.5193	13.3271	18.0866	-2.16535
Ifi27	down-regulated	29.5286	45.6951	8.10047	8.62069	-2.16951
Soat1	down-regulated	0.816525	1.73855	0.271665	0.2911	-2.18276
Sp4	down-regulated	6.72935	6.47756	1.29746	1.60445	-2.18622
Rptoros	down-regulated	4.37192	5.9046	1.12765	1.12886	-2.18719
Capn9	down-regulated	6.00752	4.68516	1.63386	0.679337	-2.20866
Sat1	down-regulated	43.0663	92.4493	15.451	13.7478	-2.21448
Deptor	down-regulated	8.53476	24.4987	3.11859	3.98542	-2.21722
Homer2	down-regulated	0.432719	0.525776	0.0694017	0.136294	-2.22026
Serpinb7	down-regulated	151.868	220.13	21.1912	57.023	-2.24979
Abca9	down-regulated	1.89169	1.83121	0.330835	0.439401	-2.27306
Slc27a3	down-regulated	1.78891	1.74131	0.430989	0.289295	-2.29312
Brd8dc	down-regulated	1.25932	1.06324	0.25905	0.214496	-2.29414
Pdgfrl	down-regulated	1.17459	0.251867	0.0807576	0.206504	-2.312
F11	down-regulated	4.65902	4.9229	1.07486	0.831598	-2.32942
Bahcc1	down-regulated	2.73227	2.90792	0.57684	0.536911	-2.34032
Fam20a	down-regulated	9.66854	23.9711	3.58205	2.911	-2.3732
Slc12a2	down-regulated	2.49077	1.03365	0.479446	0.199071	-2.37693
Nptx1	down-regulated	9.00801	13.1463	1.81579	2.40843	-2.39083
Fetub	down-regulated	15.14	33.409	5.08322	4.01037	-2.41652
Fmo4	down-regulated	0.608386	1.84639	0.155878	0.301159	-2.42521
Chrd	down-regulated	0.552668	0.891551	0.150159	0.117449	-2.4321
Epb41l4b	down-regulated	11.9111	16.1978	2.21718	2.89686	-2.45849
Lrp1	down-regulated	36.4158	41.8049	7.06261	6.93688	-2.48218
Thrb	down-regulated	3.78877	5.94924	0.991545	0.705101	-2.52094
Sox5	down-regulated	2.89184	2.53389	0.308462	0.626747	-2.53646
Bambi	down-regulated	2.056	5.80839	0.368457	0.973581	-2.55091
Ppp1r3c	down-regulated	24.935	50.6709	4.38348	8.45845	-2.55764
Sgk2	down-regulated	0.247675	1.03467	0.147149	0.0702376	-2.56045
Sorbs3	down-regulated	1.50539	2.31771	0.24201	0.403392	-2.56647
Fgf1	down-regulated	7.00524	18.7942	2.0982	2.21089	-2.58188
Tgtp1	down-regulated	1.83842	2.47419	0.121201	0.597304	-2.58549
Pllp	down-regulated	3.79493	9.68113	1.04861	1.17311	-2.60065
Apof	down-regulated	0.204402	1.25199	0.0798033	0.149647	-2.66615
Mctp1	down-regulated	0.736683	2.20967	0.252568	0.199287	-2.705
Atp8a1	down-regulated	2.18261	1.67209	0.273864	0.310815	-2.7209
F2	down-regulated	0.618936	0.207392	0.0609559	0.0623478	-2.7445
Icos	down-regulated	0.793261	1.88715	0.171154	0.213965	-2.79908
Lpl	down-regulated	76.8854	148.258	14.7758	17.4274	-2.80557
Oas1c	down-regulated	4.91932	10.6255	0.89358	1.23249	-2.87017
AI314278	down-regulated	1.13105	2.11523	0.247812	0.186768	-2.9011
Klf2	down-regulated	6.84729	11.114	1.60206	0.732158	-2.94389
A1cf	down-regulated	1.90177	3.31467	0.358445	0.314926	-2.95359
Tuba8	down-regulated	10.6619	47.5501	3.51852	3.81437	-2.98886
Tacc1	down-regulated	5.73659	7.69357	0.659702	0.983695	-3.03072
Klhdc7a	down-regulated	4.59069	5.25856	0.433538	0.767904	-3.03525
Slc5a3	down-regulated	38.4763	29.0123	4.12653	4.06121	-3.04311
Angpt1	down-regulated	17.31	14.7203	1.29079	2.55985	-3.05627
Pcdhgc4	down-regulated	3.74714	4.94056	0.431321	0.611336	-3.05871
Pid1	down-regulated	82.9555	145.814	14.216	13.0688	-3.06772
Slc17a2	down-regulated	0.971028	1.7704	0.114477	0.202248	-3.11363
Rapgef4	down-regulated	0.64111	1.33807	0.0979938	0.128296	-3.12866
Cyp2c68	down-regulated	3.1497	12.9372	0.699839	1.10952	-3.15234
Tox	down-regulated	5.15813	9.88294	1.0201	0.665998	-3.15714
Zfr2	down-regulated	1.15926	0.693406	0.120429	0.085278	-3.17094
Dpyd	down-regulated	1.39234	1.6361	0.160292	0.163953	-3.22342
Chrnb2	down-regulated	2.61877	2.04061	0.218446	0.264593	-3.26992
Krtap5-5	down-regulated	2.74221	2.47527	0.210368	0.322757	-3.29081
Add3	down-regulated	19.9924	22.3574	1.67248	2.62129	-3.30204
Luzp4	down-regulated	6.39225	16.7445	1.29915	0.984888	-3.34053
Mpeg1	down-regulated	3.60466	4.34623	0.22082	0.553726	-3.3597
9330182L06Rik	down-regulated	0.514174	1.67772	0.094867	0.112195	-3.40405
Fgl1	down-regulated	12.7708	49.5489	1.79623	4.0702	-3.40913
Galnt18	down-regulated	8.13809	22.2987	1.47554	1.37426	-3.41688
Cp	down-regulated	107.867	48.4972	4.74259	9.27732	-3.47936
Acyp2	down-regulated	4.81011	8.84066	0.64576	0.566148	-3.49363
Rgn	down-regulated	0.992903	5.15143	0.176972	0.362025	-3.51091
Dner	down-regulated	0.692213	1.85556	0.153388	0.0697293	-3.51336
Slc27a2	down-regulated	0.6349	5.44593	0.336271	0.192612	-3.52325
C4bp	down-regulated	10.8618	31.4474	1.34781	2.25282	-3.55465
Sphk1	down-regulated	0.600729	1.25279	0.0405375	0.114024	-3.58402
Adgrb3	down-regulated	0.805988	2.21209	0.067259	0.183453	-3.58953
Dapk2	down-regulated	8.94977	3.17477	0.559871	0.429491	-3.61529
Krt7	down-regulated	21.293	13.8545	1.89293	0.858295	-3.67528
Meltf	down-regulated	1.9158	4.12004	0.18726	0.252828	-3.77769
Afm	down-regulated	5.59522	1.16309	0.214295	0.250501	-3.86199
Kng1	down-regulated	0.187446	1.68243	0.0640352	0.0545812	-3.97857
Plekhg1	down-regulated	6.03055	6.07427	0.225428	0.46542	-4.13107
Apela	down-regulated	9.37349	36.4331	0.634879	1.91566	-4.16668
Agxt2	down-regulated	1.94692	6.35689	0.0947736	0.360054	-4.19038
2810459M11Rik	down-regulated	0.948554	4.37314	0.102208	0.180572	-4.23414
Elovl2	down-regulated	10.8105	42.5145	0.749744	1.8213	-4.37439
Ncoa7	down-regulated	1.32059	1.45912	0.0779746	0.0512712	-4.42674
Disc1	down-regulated	0.431714	0.648768	0	0.0487595	-4.46985
Gm3704	down-regulated	0.279444	4.71053	0.093789	0.123339	-4.52241
Ly6d	down-regulated	0.639174	4.92736	0.179163	0.0458135	-4.62893
Mmp3	down-regulated	13.3822	6.39619	0.464255	0.298984	-4.69565
Tmprss2	down-regulated	85.6941	32.6914	1.71348	2.76411	-4.72463
Cfap61	down-regulated	4.77856	0.395546	0.0968814	0.0858811	-4.82327
Pof1b	down-regulated	7.7993	15.7098	0.0875203	0.67546	-4.94543
Serpind1	down-regulated	11.7903	12.4697	0.480508	0.303561	-4.95145
Gm33104	down-regulated	1.25292	2.07716	0.0530881	0.0543003	-4.95465
Depp1	down-regulated	7.45531	5.83685	0.305509	0.120186	-4.96461
Lbp	down-regulated	103.027	240.759	4.42498	5.0526	-5.18085
Glod5	down-regulated	87.262	204.182	4.60571	1.74302	-5.5206
Cygb	down-regulated	0.218626	1.17455	0.0132777	0.0135809	-5.69685
Col9a1	down-regulated	0.754443	1.27933	0.00747052	0.0305644	-5.74069
Gprc6a	down-regulated	31.298	39.5624	0.465989	0.775909	-5.83436
Ttr	down-regulated	119.481	131.234	0.887193	2.59272	-6.17085
Meox2	down-regulated	2.21698	1.72531	0.0131146	0.0402421	-6.20722
Adgrd1	down-regulated	0.815968	1.924	0.0119893	0.0245261	-6.22951
Gask1b	down-regulated	0.358868	0.360174	0.00467034	0.00477699	-6.25003
Mug1	down-regulated	0.0875445	1.46223	0.00664599	0.0135955	-6.2586
Igfals	down-regulated	1.3368	0.690561	0.0259107	0	-6.28991
Fmo1	down-regulated	9.4654	53.1472	0.171196	0.387074	-6.80935
Steap4	down-regulated	1.49315	1.3638	0.0098568	0.0100819	-7.16276
Bbox1	down-regulated	0.333902	3.44974	0	0.0194454	-7.6042
Ascl1	down-regulated	2.08147	1.83923	0	0.0127598	-8.26336
Tspoap1	down-regulated	1.05278	3.34603	0.00406386	0.00831331	-8.47329

## Sheet: DEG_updown_489
Genes	Type	RPKM_scr	RPKM_scr	RPKM_sh1	RPKM_sh2	log2FC (mean of sh/mean of scr)
Pnma5	up-regulated	0	0.0306962	102.392	85.0049	12.5758
Tff1	up-regulated	0	0.0734332	80.5486	56.6914	10.868
Renbp	up-regulated	0.047919	0.0247539	22.1978	19.6462	9.16939
Rbp1	up-regulated	0.116395	0.0534466	59.4855	33.7901	9.10116
Plac8	up-regulated	0	0.146407	24.6893	25.2531	8.41414
Selp	up-regulated	0.148231	0.112307	41.1951	26.8781	8.02945
Sec16b	up-regulated	0.606427	0.0226458	24.6072	19.464	6.13046
Ccl2	up-regulated	1.30671	6.31471	209.625	305.534	6.07882
Fabp4	up-regulated	1.09756	0.103087	29.7233	27.6593	5.57872
Pate14	up-regulated	1.42704	1.47436	27.1003	28.1794	4.25193
Cldn3	up-regulated	1.88299	0.61142	24.579	22.9345	4.25156
Mmp13	up-regulated	22.1501	12.9644	373.128	274.937	4.206
Serpine2	up-regulated	2.2319	1.91305	24.2332	36.4942	3.87292
Icam1	up-regulated	3.59917	3.11919	43.7052	54.6905	3.87242
Cdkn2a	up-regulated	1.85424	1.35955	21.3056	20.0365	3.68526
Sprr1b	up-regulated	8.36934	16.6944	161.886	155.004	3.66031
Wfs1	up-regulated	1.18206	2.49174	20.2167	21.6022	3.50881
Serpine1	up-regulated	15.7394	25.4024	199.426	100.953	2.86811
Mkrn1	up-regulated	12.9273	8.75637	81.2459	72.2047	2.8231
Sprr1a	up-regulated	390.062	345.634	2227.96	2008.18	2.52557
Cyp2s1	up-regulated	17.3435	7.15939	82.5854	55.9279	2.499
Lrig3	up-regulated	4.60544	4.68881	23.5452	25.0755	2.38716
Kctd12	up-regulated	5.56427	4.96063	24.5886	30.1832	2.37963
Ramp3	up-regulated	4.81376	7.27319	23.9035	32.6164	2.22531
Sik1	up-regulated	3.59801	11.2994	31.1078	34.3798	2.13616
Abcb1b	up-regulated	4.16861	5.64009	21.4529	20.5873	2.09964
Axl	up-regulated	27.5325	29.0737	111.279	121.846	2.04207
Plpp3	up-regulated	8.88582	5.67256	30.4707	28.0929	2.00816
Med10	up-regulated	9.5381	23.0885	69.7999	60.1191	1.99349
Gsto1	up-regulated	61.8585	118.336	396.727	315.092	1.98196
Prrg4	up-regulated	8.61898	6.32707	28.6884	28.8763	1.94542
Fosl1	up-regulated	15.1042	12.5787	63.3711	42.8903	1.94055
Znrd2	up-regulated	12.7465	15.5226	52.5847	55.8628	1.9397
Acsbg1	up-regulated	4.26059	6.53955	24.9722	16.3134	1.93459
Tsc22d1	up-regulated	14.7106	9.08029	47.2376	39.8782	1.87253
Stra6	up-regulated	66.6991	64.67	243.43	234.647	1.86362
Tmem171	up-regulated	10.4336	4.71417	34.8953	20.0396	1.85862
Baiap2l1	up-regulated	14.9998	20.771	64.283	62.0081	1.8199
Arhgap22	up-regulated	7.20553	5.43134	22.5278	21.848	1.81213
Ssx2ip	up-regulated	14.55	6.43029	35.4913	35.8227	1.76515
Gna11	up-regulated	11.0272	13.2484	42.1111	38.37	1.72914
Rnd1	up-regulated	11.8595	5.43326	27.8595	29.2717	1.72411
Slc6a8	up-regulated	12.9614	13.7705	53.2978	35.0066	1.72392
Pbx1	up-regulated	10.8733	6.95591	31.0938	27.3998	1.71403
Pgm2	up-regulated	8.03511	6.79764	27.7413	20.6843	1.70698
Vps53	up-regulated	16.9479	17.0927	53.5845	56.368	1.69155
Fitm2	up-regulated	10.7321	8.88743	31.2141	32.1195	1.69068
Hk2	up-regulated	12.379	11.7449	36.0723	41.7901	1.69046
Ctsl	up-regulated	127.339	156.619	564.145	350.366	1.68732
Itpripl2	up-regulated	28.4161	22.0814	92.2784	67.917	1.66555
Fez2	up-regulated	11.764	7.47886	34.6488	24.4517	1.61885
Ankrd50	up-regulated	20.9742	11.4194	54.2287	41.8182	1.56803
Atg7	up-regulated	8.82007	5.54411	23.0305	19.2549	1.55768
Plscr2	up-regulated	34.7077	13.7264	73.3361	68.9458	1.55466
Ltbp3	up-regulated	7.7643	10.1843	28.1318	23.9348	1.53649
Tcf7	up-regulated	17.0928	20.917	51.5086	58.3407	1.53108
Zfp37	up-regulated	6.79126	8.25186	18.7182	24.3084	1.51613
Tigit	up-regulated	8.74942	21.396	39.2102	46.483	1.50724
Prr16	up-regulated	14.4361	11.0953	34.0955	37.4362	1.48631
Tnfrsf12a	up-regulated	80.1659	49.6507	202.156	161.304	1.48532
Arl6ip5	up-regulated	38.085	32.7942	110.141	87.7367	1.48117
Myo10	up-regulated	70.8958	72.4503	234.559	161.734	1.46707
Pcdh1	up-regulated	27.8536	15.7244	67.2072	53.0106	1.46398
Frmd4b	up-regulated	12.288	11.2258	34.5834	29.1127	1.4377
Enc1	up-regulated	23.7027	33.3619	90.3975	62.54	1.42227
Fam89b	up-regulated	10.5119	13.467	34.2957	29.9593	1.42204
Calcoco1	up-regulated	11.8141	8.16622	25.1636	28.1372	1.41558
Serpinb6b	up-regulated	18.5764	24.2982	55.9799	58.1022	1.41188
Cisd3	up-regulated	15.7214	11.6573	39.1222	32.7055	1.39148
Scyl1	up-regulated	11.8178	14.007	32.9541	33.6371	1.36657
Trib1	up-regulated	38.869	25.1183	91.7748	72.0738	1.35651
Cfl2	up-regulated	14.8942	16.9054	51.4189	29.2866	1.34366
Lgals3	up-regulated	84.0423	127.048	345.891	187.443	1.33718
Rhebl1	up-regulated	10.0271	9.20209	23.5509	25.0021	1.33626
Cd24a	up-regulated	57.2479	42.0208	150.321	100.236	1.33573
Wwc1	up-regulated	10.6077	6.38976	23.2606	19.1884	1.32041
Odc1	up-regulated	14.0193	10.1706	29.1398	30.7498	1.3079
Apobr	up-regulated	9.35504	7.16846	24.2082	15.7978	1.2757
Lrrc8c	up-regulated	12.0094	5.04989	23.5984	17.5574	1.27054
Cd44	up-regulated	81.5017	81.3912	226.863	163.275	1.26006
Mettl16	up-regulated	19.7372	22.91	48.35	51.9931	1.23442
Ctnnb1	up-regulated	162.043	105.09	303.045	322.286	1.22706
Itgav	up-regulated	38.8576	36.8623	93.746	83.1431	1.2241
Etnk1	up-regulated	23.6565	20.4856	51.9046	50.3985	1.21262
Pvr	up-regulated	14.7639	19.0333	43.457	34.5729	1.20712
Cmas	up-regulated	33.2217	28.8786	78.2552	63.3861	1.18957
Lratd2	up-regulated	14.2665	9.67914	24.0292	30.5531	1.18867
Cald1	up-regulated	40.5794	44.5667	94.9693	98.5775	1.18467
Tmem98	up-regulated	13.4767	10.1749	30.4567	22.8757	1.17307
Pola2	up-regulated	16.3721	10.9019	26.435	34.9639	1.17069
Blcap	up-regulated	12.3295	14.0038	32.9325	26.0405	1.16317
Clcf1	up-regulated	16.3377	10.9901	29.9591	30.6432	1.14901
Vim	up-regulated	25.4161	28.9191	80.3292	40.0288	1.14737
Capn1	up-regulated	8.04913	11.22	22.803	19.8117	1.14506
Npc1	up-regulated	11.427	10.5189	29.5838	18.7244	1.13832
Nfkb2	up-regulated	27.0186	26.0912	54.9999	61.3813	1.13181
Tgfb1	up-regulated	14.6989	15.9125	34.6502	32.414	1.13147
Iffo2	up-regulated	14.8823	11.1054	29.242	27.663	1.13073
Sox4	up-regulated	45.56	41.5118	109.252	80.911	1.12696
Fosl2	up-regulated	7.707	10.9919	20.9468	19.4867	1.1126
Thumpd1	up-regulated	27.1608	20.2207	52.0976	50.2989	1.11177
Pgrmc1	up-regulated	40.0064	52.6141	108.061	92.0257	1.11123
Akirin2	up-regulated	36.1881	31.1397	71.7134	73.1483	1.1054
Cdc42ep1	up-regulated	17.4551	16.5425	40.1673	32.9149	1.10409
Dcakd	up-regulated	11.1795	11.1201	24.1066	23.6782	1.09953
Csn3	up-regulated	8.95911	13.5414	27.8772	20.1829	1.09488
Ajuba	up-regulated	27.6704	13.6977	44.0444	44.0922	1.09122
Crim1	up-regulated	33.0225	14.8953	55.5454	46.353	1.0885
Jak1	up-regulated	12.1883	13.7847	25.4834	29.7274	1.08794
Haus6	up-regulated	13.528	11.7764	24.8186	28.8142	1.08373
Arl5a	up-regulated	24.4966	26.0968	57.8389	48.7551	1.0751
Klhl21	up-regulated	9.16746	11.2918	25.0066	17.9539	1.07026
Asb8	up-regulated	9.48543	12.8971	23.0158	23.9026	1.06778
Ipo7	up-regulated	122.337	102.559	240.98	229.675	1.06541
Knop1	up-regulated	21.1463	16.6248	36.2172	42.2283	1.05441
Aaas	up-regulated	17.7356	24.9535	43.7839	44.7139	1.05177
Camk1	up-regulated	13.2676	12.5326	27.3891	25.6524	1.03974
Elp1	up-regulated	18.5812	14.9863	33.4676	35.3007	1.03468
Dusp1	up-regulated	15.3078	25.413	38.3931	44.9752	1.03373
Tle3	up-regulated	9.09123	12.1862	19.7649	23.7885	1.03346
Atp2b1	up-regulated	16.1512	8.53924	28.2449	22.0697	1.02703
Ehd4	up-regulated	16.0394	14.3223	34.4685	27.3203	1.02509
Tsr1	up-regulated	53.8976	66.635	116.24	126.984	1.01286
Polr2a	up-regulated	38.2832	40.7931	78.8834	80.2475	1.0089
Scarb1	up-regulated	11.4198	17.0863	30.4012	26.7554	1.00365
Pitpna	up-regulated	29.1557	31.3671	65.7665	55.1884	0.998917
Asap1	up-regulated	39.3547	41.5427	87.219	74.0588	0.995383
Ttll12	up-regulated	11.2287	17.2433	30.4414	26.1906	0.992072
Wasl	up-regulated	31.1981	22.3988	48.3814	58.0228	0.989334
Met	up-regulated	52.3817	43.2959	114.863	74.8501	0.98757
Bcar1	up-regulated	52.2207	30.4766	94.4935	68.5083	0.978976
Stoml2	up-regulated	24.625	22.8792	46.0657	47.4447	0.977073
Ube2j1	up-regulated	30.9482	35.868	59.6293	71.8536	0.976605
Arl4c	up-regulated	55.1337	49.8106	113.079	91.962	0.966288
Rraga	up-regulated	30.2207	18.5855	47.1268	48.1832	0.965564
Aebp2	up-regulated	14.6111	11.6143	25.4334	25.692	0.963077
Vps37b	up-regulated	10.0896	13.5821	27.3526	18.6263	0.95781
Impdh1	up-regulated	16.253	16.0848	32.889	29.7901	0.954764
Ncbp1	up-regulated	37.2289	35.2252	66.2483	73.9887	0.952727
Rab2a	up-regulated	32.8679	37.7801	69.8452	66.7769	0.951469
Nol6	up-regulated	14.0582	14.8218	27.9748	27.6179	0.944822
Myo1c	up-regulated	45.6949	38.2488	90.2382	71.3479	0.94481
Zyx	up-regulated	14.4409	10.8587	22.9325	25.2636	0.929801
Atxn10	up-regulated	89.0634	127.324	225.894	185.948	0.928476
Nsmce3	up-regulated	10.5749	11.8553	21.704	20.965	0.927745
Bag2	up-regulated	29.5195	27.4813	57.0408	51.3142	0.92671
Abl2	up-regulated	34.428	34.2427	65.6677	64.437	0.921906
Prpf8	up-regulated	99.226	104.937	185.239	200.738	0.918789
Degs1	up-regulated	76.9466	74.4224	142.801	142.306	0.913434
Entpd7	up-regulated	16.2685	12.5261	25.1235	28.8577	0.906657
Map3k20	up-regulated	21.8205	14.1791	35.666	31.4312	0.898269
Tmem63b	up-regulated	18.1366	20.6573	41.7452	30.5031	0.897138
Mfsd5	up-regulated	11.1948	19.2633	31.3768	25.133	0.891676
Tjap1	up-regulated	11.9533	10.4153	21.7905	19.3968	0.880724
Ehd1	up-regulated	27.7925	16.0944	44.062	36.3629	0.87385
Pole3	up-regulated	32.4431	32.2297	61.6424	56.8137	0.87312
Atp6v1g1	up-regulated	31.923	25.531	55.4728	49.4696	0.869119
Impad1	up-regulated	36.0463	36.6091	64.1407	68.189	0.864996
Sigmar1	up-regulated	29.72	29.9586	56.896	51.6328	0.862793
Flnb	up-regulated	42.4878	27.6634	72.0747	55.406	0.861738
Myo5b	up-regulated	20.7466	15.0079	36.4262	28.228	0.85462
Atp6v1f	up-regulated	31.0854	27.8597	52.3475	53.6426	0.846486
Atg101	up-regulated	9.77804	15.8383	23.3512	22.6747	0.845382
Cacnb3	up-regulated	13.1842	14.6807	29.349	20.6847	0.844451
Ddx23	up-regulated	46.0238	56.6182	88.6826	95.3425	0.842281
Cbx5	up-regulated	49.1806	72.4548	112.855	105.129	0.841659
Tpm1	up-regulated	71.6274	89.4173	140.499	147.55	0.838852
Ubap2	up-regulated	34.099	44.517	74.1279	65.7923	0.831708
Pea15a	up-regulated	46.6866	70.7275	121.644	87.2534	0.831188
Rrs1	up-regulated	24.0045	20.8755	38.9146	40.4834	0.82303
Slc35b4	up-regulated	14.0695	13.3872	22.6121	25.6288	0.813097
Dusp3	up-regulated	23.1913	16.8866	40.6707	29.7063	0.812297
Ctps	up-regulated	33.7216	32.1693	49.3362	66.3272	0.811781
Ppp2r1b	up-regulated	11.0287	12.351	18.8802	21.8994	0.802592
Rcl1	up-regulated	35.1805	32.4534	51.5839	65.825	0.795723
Prpf4	up-regulated	12.8321	15.3286	22.8892	25.9386	0.794019
Asl	up-regulated	21.1223	19.3402	31.8667	38.235	0.79286
Rrp15	up-regulated	30.863	30.3514	52.6565	53.2842	0.791313
Samhd1	up-regulated	20.731	18.0051	26.1402	40.8921	0.791179
Ctsb	up-regulated	33.0863	41.399	69.0592	58.5019	0.77616
Topors	up-regulated	33.895	30.7523	53.6999	56.9531	0.775383
Ywhae	up-regulated	427.069	434.05	750.375	719.094	0.77101
Cox19	up-regulated	22.6348	24.0772	40.1013	39.3114	0.765575
Mrpl50	up-regulated	29.8873	28.5582	47.522	51.8285	0.765436
Src	up-regulated	25.1029	34.1348	51.8122	48.4263	0.75885
Cdc73	up-regulated	20.1936	12.7667	25.3523	30.3614	0.757303
Pyroxd1	up-regulated	18.0987	14.4313	28.6668	26.2805	0.756275
Aco1	up-regulated	41.7858	27.0308	52.6206	63.2189	0.751299
Rbm19	up-regulated	14.7951	14.8949	24.8574	25.0165	0.74831
Cpped1	up-regulated	14.0466	10.0835	21.9198	18.5568	0.746257
Crk	up-regulated	43.785	42.8812	73.7861	70.8739	0.739125
Trim26	up-regulated	13.3063	12.6082	22.0623	21.1863	0.738897
Slc31a1	up-regulated	20.1179	19.6506	33.2237	33.1114	0.738145
Arid2	up-regulated	30.5015	36.3606	54.0577	57.1784	0.734365
Ino80e	up-regulated	25.9018	23.371	42.6305	39.32	0.733961
Rnf149	up-regulated	23.6454	19.0503	36.5835	34.4144	0.733685
Slc25a28	up-regulated	22.2882	18.7282	27.9057	40.2984	0.733658
Carm1	up-regulated	16.8184	19.5357	29.7193	30.5848	0.730138
Trim32	up-regulated	17.5719	14.1788	24.6751	27.9327	0.728486
Tnip1	up-regulated	15.8786	20.3768	31.4782	28.5423	0.72726
Tgfbr2	up-regulated	13.4962	17.03	27.1365	23.3064	0.724606
Ppt2	up-regulated	12.9715	11.4917	20.1949	20.1494	0.721747
Cdv3	up-regulated	24.6972	26.642	42.1624	42.4506	0.720818
Pip4p2	up-regulated	36.2097	27.4958	53.6337	51.054	0.716601
Dis3	up-regulated	21.4694	18.8286	33.2941	32.8933	0.715848
Plekha1	up-regulated	24.4038	30.0495	42.2675	46.8596	0.710845
Trrap	up-regulated	25.8832	28.0184	45.8638	42.2636	0.709263
Wdr75	up-regulated	39.8161	41.6677	60.4115	71.825	0.698535
Kpna3	up-regulated	27.6069	29.4151	44.6541	47.8389	0.697825
Antxr2	up-regulated	14.6128	16.2225	27.5512	22.2581	0.691833
Timm17a	up-regulated	51.3785	62.0891	98.3696	84.1004	0.685378
Arf3	up-regulated	55.988	64.0608	102.621	90	0.682146
Trmt6	up-regulated	20.3498	21.1035	31.2189	35.2277	0.680708
Dnaja1	up-regulated	15.988	13.684	22.9895	24.3577	0.674177
Cebpz	up-regulated	19.4914	24.6319	34.6702	35.5628	0.670608
Ddx54	up-regulated	23.344	24.627	36.7216	39.5573	0.669121
Snx7	up-regulated	12.2534	17.7203	22.9383	24.7016	0.668475
Arhgef5	up-regulated	33.6604	33.6469	54.2189	52.5003	0.664986
Grwd1	up-regulated	23.9715	28.3651	39.168	43.6575	0.662255
Coa5	up-regulated	27.4735	27.8664	45.5039	41.3542	0.650343
Anp32b	up-regulated	75.0414	78.0692	118.164	121.911	0.64891
Tstd2	up-regulated	13.7311	16.4469	24.4841	22.8198	0.648457
Arl14ep	up-regulated	13.3359	12.5429	17.3072	23.2031	0.646518
Virma	up-regulated	14.7406	14.3266	22.3069	23.0476	0.641855
Mdn1	up-regulated	14.9848	14.5474	24.4411	21.5354	0.638607
Rhoc	up-regulated	45.331	55.0374	84.1481	70.7126	0.625666
Snx17	up-regulated	17.2411	16.7277	22.9457	29.1454	0.616827
Gxylt1	up-regulated	11.0945	15.3039	21.2709	19.1757	0.615569
Slc25a51	up-regulated	22.4123	16.9533	29.8203	30.1088	0.606324
Rab12	up-regulated	31.2025	28.0634	47.7344	41.989	0.598282
Ube2r2	up-regulated	33.9027	32.8119	50.6775	50.2289	0.596943
Fmnl3	up-regulated	17.577	19.6316	28.8921	27.1826	0.591714
Bag1	up-regulated	107.716	124.558	170.353	179.617	0.591403
Gpd2	up-regulated	16.5261	18.1039	28.2577	23.8589	0.589719
Fmo1	down-regulated	9.4654	53.1472	0.171196	0.387074	-6.80935
Ttr	down-regulated	119.481	131.234	0.887193	2.59272	-6.17085
Gprc6a	down-regulated	31.298	39.5624	0.465989	0.775909	-5.83436
Glod5	down-regulated	87.262	204.182	4.60571	1.74302	-5.5206
Lbp	down-regulated	103.027	240.759	4.42498	5.0526	-5.18085
Tmprss2	down-regulated	85.6941	32.6914	1.71348	2.76411	-4.72463
Elovl2	down-regulated	10.8105	42.5145	0.749744	1.8213	-4.37439
Apela	down-regulated	9.37349	36.4331	0.634879	1.91566	-4.16668
C4bp	down-regulated	10.8618	31.4474	1.34781	2.25282	-3.55465
Cp	down-regulated	107.867	48.4972	4.74259	9.27732	-3.47936
Fgl1	down-regulated	12.7708	49.5489	1.79623	4.0702	-3.40913
Add3	down-regulated	19.9924	22.3574	1.67248	2.62129	-3.30204
Pid1	down-regulated	82.9555	145.814	14.216	13.0688	-3.06772
Slc5a3	down-regulated	38.4763	29.0123	4.12653	4.06121	-3.04311
Tuba8	down-regulated	10.6619	47.5501	3.51852	3.81437	-2.98886
Lpl	down-regulated	76.8854	148.258	14.7758	17.4274	-2.80557
Ppp1r3c	down-regulated	24.935	50.6709	4.38348	8.45845	-2.55764
Lrp1	down-regulated	36.4158	41.8049	7.06261	6.93688	-2.48218
Fetub	down-regulated	15.14	33.409	5.08322	4.01037	-2.41652
Serpinb7	down-regulated	151.868	220.13	21.1912	57.023	-2.24979
Sat1	down-regulated	43.0663	92.4493	15.451	13.7478	-2.21448
Ifi27	down-regulated	29.5286	45.6951	8.10047	8.62069	-2.16951
Sec14l1	down-regulated	55.3952	85.5193	13.3271	18.0866	-2.16535
Acsl1	down-regulated	175.276	155.669	36.0016	40.8688	-2.10609
Cldn4	down-regulated	117.607	126.953	31.446	26.2731	-2.08307
Gstm2	down-regulated	21.4524	29.5516	6.24411	6.07964	-2.04917
Rassf6	down-regulated	52.4752	57.0788	15.0414	11.5347	-2.04344
Dsc2	down-regulated	19.6929	31.6022	6.04411	6.58929	-2.02158
Igsf5	down-regulated	21.7694	23.3236	5.50501	5.83925	-1.99094
Mrps6	down-regulated	199.1	236.257	54.2028	59.5397	-1.93643
Xbp1	down-regulated	99.0509	137.827	35.8539	27.1065	-1.91162
Cd14	down-regulated	36.2859	63.9469	14.4038	12.255	-1.91067
Aldh1a1	down-regulated	643.042	873.262	187.259	230.035	-1.86142
Lgr5	down-regulated	26.294	50.8522	9.2043	12.1763	-1.85129
App	down-regulated	173.162	195.163	60.1398	44.0578	-1.82166
H2-T23	down-regulated	13.208	32.9689	7.2147	6.08143	-1.79616
Smpd3	down-regulated	45.0917	39.505	13.1531	11.2854	-1.79144
Sall1	down-regulated	20.3003	45.2774	8.83754	10.3806	-1.77074
Galnt1	down-regulated	138.504	109.643	37.1362	37.8392	-1.7267
S100a4	down-regulated	75.3023	56.7666	21.7707	18.5882	-1.71033
Lifr	down-regulated	78.7501	111.02	29.7852	28.5505	-1.7018
Prune2	down-regulated	24.9161	33.5833	11.5297	6.47463	-1.70008
Slc16a4	down-regulated	29.0639	16.9163	4.74102	9.7483	-1.66602
Ihh	down-regulated	23.6117	19.9393	4.84202	9.02264	-1.6513
AA986860	down-regulated	44.6259	25.8824	11.5971	10.8934	-1.64848
Thbs1	down-regulated	234.365	291.498	78.3974	90.2455	-1.64072
Usp16	down-regulated	46.1025	88.5643	20.8987	22.3302	-1.63933
Tcf4	down-regulated	99.7181	113.577	32.8693	35.7793	-1.63555
Stxbp1	down-regulated	29.8518	42.1213	11.7001	12.0068	-1.60215
Rassf9	down-regulated	57.2017	48.6907	14.876	20.1481	-1.59618
Dgka	down-regulated	21.9076	20.434	6.64272	7.37563	-1.59476
Alad	down-regulated	46.0107	83.2096	21.6135	21.3777	-1.58772
Pdia5	down-regulated	26.2744	34.0921	10.8301	9.25738	-1.58745
Alcam	down-regulated	89.5142	84.5474	25.1015	32.9754	-1.58356
Ifitm3	down-regulated	317.987	556.796	115.347	176.703	-1.58271
Akr1c19	down-regulated	67.3473	123.589	35.8097	29.0063	-1.55867
Cbr4	down-regulated	33.1823	27.7346	11.5752	9.28419	-1.54615
Tbc1d2b	down-regulated	35.1998	47.8366	13.0394	15.5831	-1.53659
Robo1	down-regulated	35.1373	41.112	11.0093	15.3182	-1.53415
Sort1	down-regulated	15.1929	26.8602	4.44381	10.1458	-1.52727
Cd47	down-regulated	59.4961	69.8791	23.6941	22.4524	-1.48727
Hspa13	down-regulated	34.4073	54.866	15.9624	15.9084	-1.48599
Sptlc2	down-regulated	37.1391	42.4456	14.9493	13.7951	-1.46921
Chac2	down-regulated	43.4772	37.5291	15.6613	13.8768	-1.45546
Rev3l	down-regulated	30.8654	21.8077	8.53783	10.7156	-1.45195
C1s1	down-regulated	77.9423	50.9289	22.531	25.5802	-1.42148
Sgsm3	down-regulated	28.0911	25.8485	9.46996	10.7742	-1.41384
Midn	down-regulated	59.5535	50.8009	21.8239	20.2752	-1.39029
Ern1	down-regulated	54.6532	55.6179	21.4613	21.0517	-1.37508
Cyb5a	down-regulated	188.455	337.498	106.001	96.792	-1.37492
Herpud1	down-regulated	46.261	46.7715	18.0161	18.2494	-1.35914
Hsd17b4	down-regulated	44.0973	35.4671	14.213	17.1432	-1.34338
Ninj1	down-regulated	46.7667	79.0842	26.5635	23.151	-1.33998
Zfas1	down-regulated	171.714	253.08	81.0245	87.6361	-1.33264
2410006H16Rik	down-regulated	205.321	332.28	106.547	108.087	-1.32465
Tmem173	down-regulated	36.7197	64.6823	20.1406	20.408	-1.32236
Blvrb	down-regulated	57.9746	99.7813	35.8813	27.5017	-1.31553
Itih2	down-regulated	323.248	386.1	132.704	153.986	-1.307
Tgm2	down-regulated	96.9457	115.085	45.7758	40.0062	-1.30552
Ssr4	down-regulated	140.873	263.068	83.9554	79.8295	-1.30234
D630039A03Rik	down-regulated	17.4096	27.5742	8.80632	9.43373	-1.3023
Cxadr	down-regulated	46.3112	44.8118	19.2087	17.9987	-1.29222
Prdx4	down-regulated	80.3569	195.466	63.3491	50.8188	-1.27259
Rhob	down-regulated	31.5158	43.3197	15.8375	15.3232	-1.264
Jup	down-regulated	57.3545	65.6121	30.1409	21.1089	-1.26265
Timp3	down-regulated	46.8429	28.5923	15.9347	15.5276	-1.26161
Cpn1	down-regulated	85.7616	32.8472	24.4354	25.9125	-1.23621
Sh3bgrl	down-regulated	46.2897	95.4016	31.2341	29.0339	-1.23329
Erlec1	down-regulated	34.5665	34.8103	12.8894	16.7373	-1.22756
Itgb5	down-regulated	23.4985	43.7533	14.0512	14.835	-1.21919
Snhg12	down-regulated	32.6851	48.6549	15.2198	19.7465	-1.218
Adprh	down-regulated	27.6861	32.1741	13.0996	12.9188	-1.20206
Psat1	down-regulated	306.112	257.896	97.6222	147.992	-1.19932
Igbp1	down-regulated	39.4132	66.3405	22.9579	23.2319	-1.19506
Cggbp1	down-regulated	54.6879	59.506	25.0189	25.0367	-1.18988
Ralgps2	down-regulated	32.0074	31.9123	14.5401	13.5585	-1.18576
Snx24	down-regulated	23.0542	31.9496	12.1898	12.2169	-1.17226
Fbxo6	down-regulated	34.5595	46.7143	17.0522	19.1946	-1.16494
Tcim	down-regulated	25.3421	26.657	15.6234	7.66904	-1.15863
Hif1a	down-regulated	78.4844	93.4072	36.3696	40.7977	-1.15544
Vps26c	down-regulated	24.2978	26.2711	12.0069	10.7147	-1.15418
Fmnl2	down-regulated	86.4084	71.228	36.6157	34.4111	-1.15017
Usp25	down-regulated	22.9269	22.4383	10.3939	10.0861	-1.14737
Sema4a	down-regulated	19.1002	24.2217	9.40446	10.1607	-1.14681
Ddit4	down-regulated	45.5078	42.7254	20.0397	19.8397	-1.14568
Gnaq	down-regulated	34.039	35.0857	15.2537	16.0366	-1.14349
Acaa2	down-regulated	50.6221	52.324	22.5525	24.2282	-1.1379
Stard10	down-regulated	90.7997	120.212	53.198	44.337	-1.11333
Anxa6	down-regulated	50.6437	62.0908	24.0416	28.0764	-1.11308
Dock4	down-regulated	50.3152	28.5552	17.9101	18.5664	-1.11252
C1qtnf6	down-regulated	23.1721	34.0457	12.709	13.7946	-1.11028
Cdk19	down-regulated	44.7748	27.7448	16.1174	17.6521	-1.10265
Dyrk1a	down-regulated	30.8926	30.2152	14.0129	14.5357	-1.09794
Ermp1	down-regulated	32.2818	50.5614	17.6908	21.0559	-1.09631
Rasa3	down-regulated	24.891	46.0797	18.3087	15.0675	-1.08841
Nsd3	down-regulated	20.6351	28.4726	11.437	11.7818	-1.08066
Tmem39a	down-regulated	15.9451	24.0467	8.68171	10.2503	-1.07888
Ank3	down-regulated	33.4722	17.3879	13.1043	10.9918	-1.07773
Atoh8	down-regulated	21.0195	27.3356	12.5116	10.4986	-1.0714
Pros1	down-regulated	72.8306	48.0711	24.5989	33.7298	-1.05156
Cryzl1	down-regulated	32.6853	33.1815	14.9916	16.8178	-1.0501
Rps14	down-regulated	1354.66	1182.85	596.507	633.46	-1.04479
Slfn9	down-regulated	41.0408	69.6377	27.8762	26.1155	-1.03557
Sod1	down-regulated	364.546	582.226	218.742	245.405	-1.02844
Tmed10	down-regulated	25.5725	26.4801	12.1923	13.3865	-1.02502
H2-D1	down-regulated	66.8727	108.316	39.4189	46.7562	-1.02357
Ndufb11	down-regulated	55.6389	86.3996	35.0066	34.9692	-1.02135
Btg2	down-regulated	32.7293	34.1675	16.8857	16.1212	-1.01917
Rpl39	down-regulated	406.912	543.015	221.288	248.151	-1.01688
Mbip	down-regulated	43.5721	33.2389	22.1045	15.9755	-1.01228
Cmbl	down-regulated	23.9945	45.0046	18.9295	15.4046	-1.00694
Gpam	down-regulated	51.7986	34.8376	17.0312	26.2712	-1.00052
Abca6	down-regulated	54.2737	59.1176	25.8308	31.2253	-0.990857
Epb41	down-regulated	16.1711	26.3029	9.77781	11.5954	-0.990779
Epb41l4aos	down-regulated	67.8706	72.9583	34.7387	36.2631	-0.988016
Ltn1	down-regulated	25.965	29.4709	14.0651	13.9525	-0.984489
Snhg3	down-regulated	68.6488	67.8728	31.3045	37.8147	-0.981972
Lix1l	down-regulated	21.747	18.5648	9.65888	10.9645	-0.966918
Vasp	down-regulated	106.603	108.89	56.3734	53.9197	-0.966293
Rassf3	down-regulated	24.836	23.4144	12.4742	12.3429	-0.959205
Cdc16	down-regulated	49.9559	79.9762	32.9912	33.8642	-0.958642
Idh1	down-regulated	84.8806	127.447	54.9058	54.5754	-0.955606
Pdia6	down-regulated	159.788	201.872	89.8224	97.8479	-0.946434
Dvl1	down-regulated	24.1332	23.6211	12.2635	12.6647	-0.937853
Selenop	down-regulated	794.557	1013.07	488.382	458.6	-0.93269
Lama5	down-regulated	45.905	46.7613	25.3653	23.2647	-0.9302
Ssbp4	down-regulated	36.0696	38.1133	19.34	19.6027	-0.929735
Nek9	down-regulated	25.5471	23.846	13.4007	12.5606	-0.927951
Psmg1	down-regulated	23.0402	29.8897	14.0818	13.8272	-0.92335
Sdf4	down-regulated	23.0824	34.012	14.8757	15.4318	-0.913677
Dym	down-regulated	21.8868	25.0904	11.9482	13.166	-0.90346
Cyb5b	down-regulated	131.895	191.535	84.3603	89.2651	-0.897476
Tprgl	down-regulated	28.5721	19.0638	13.309	12.2835	-0.896328
Napg	down-regulated	24.1421	25.5977	13.4003	13.4245	-0.890835
Pcbd1	down-regulated	122.3	101.246	68.4146	52.6463	-0.884843
Yy1	down-regulated	27.0914	22.881	12.4087	14.7686	-0.87873
Prps2	down-regulated	17.3536	28.9986	13.2144	12.0143	-0.877569
Tfg	down-regulated	40.3458	45.9014	24.7416	22.2825	-0.875077
Fgfbp1	down-regulated	37.4047	33.4416	22.072	16.6149	-0.872848
Fkbp5	down-regulated	41.331	38.6889	19.3241	24.4356	-0.870757
Pcdhgc3	down-regulated	33.3293	31.4157	18.3153	17.1256	-0.869352
Slc33a1	down-regulated	25.2441	20.8177	13.7645	11.4619	-0.868638
Ctdsp2	down-regulated	40.367	33.7843	21.2039	19.4505	-0.86706
Btg3	down-regulated	14.9209	29.1185	11.973	12.1793	-0.866637
Selenon	down-regulated	20.1776	22.8437	12.461	11.1374	-0.866362
Mknk2	down-regulated	32.7921	45.7088	22.0459	21.1353	-0.862306
Phldb2	down-regulated	57.1125	88.9414	40.7803	39.6103	-0.861402
Acsl5	down-regulated	207.815	223.896	125.825	111.9	-0.860774
Khdrbs3	down-regulated	54.1655	91.5632	46.6299	33.7141	-0.859022
Erap1	down-regulated	16.2049	25.9838	11.3517	11.9297	-0.857677
Arl2bp	down-regulated	53.5384	88.6243	39.7439	39.0367	-0.851632
Pgls	down-regulated	31.6746	21.205	15.4884	13.8347	-0.850672
Stt3b	down-regulated	108.619	141.607	71.8806	67.0156	-0.849224
Cdkn2c	down-regulated	31.5467	20.2536	13.6687	15.1611	-0.845399
Kif5c	down-regulated	23.3884	31.2373	19.0173	11.3851	-0.845396
Use1	down-regulated	32.0645	33.16	18.3705	17.9439	-0.84487
Vopp1	down-regulated	27.2997	28.1806	17.5664	13.3276	-0.844649
Phactr4	down-regulated	21.9359	24.6299	12.5183	13.4139	-0.844522
Ino80c	down-regulated	33.3987	38.1798	21.6915	18.176	-0.844315
Stag2	down-regulated	41.7794	59.6418	24.4761	32.2237	-0.838944
Yipf5	down-regulated	64.4627	55.6734	30.9371	36.2922	-0.837508
Pura	down-regulated	32.7296	24.9938	16.8877	15.5119	-0.833178
Pias2	down-regulated	35.4754	37.7177	17.9675	23.3422	-0.825224
Paxbp1	down-regulated	28.2292	28.7799	16.3408	15.9361	-0.820694
Asah1	down-regulated	114.014	87.4248	57.9493	56.3575	-0.817431
Prrc1	down-regulated	21.725	28.6453	16.1746	12.436	-0.816021
4930453N24Rik	down-regulated	27.3634	31.4881	15.4636	18.0286	-0.813256
Mbd1	down-regulated	26.1986	31.8257	16.0817	16.9953	-0.810827
Rdh11	down-regulated	23.9161	32.0644	16.0454	15.9655	-0.806363
Snhg6	down-regulated	93.5761	98.4037	52.319	58.3362	-0.794883
Gart	down-regulated	63.7827	85.2997	42.8951	43.3513	-0.789573
Magt1	down-regulated	32.2551	37.7182	23.3142	17.1732	-0.789331
Eif5	down-regulated	108.014	108.551	64.9599	60.9914	-0.781939
Cct8	down-regulated	273.189	325.76	168.952	179.774	-0.780339
Chmp2b	down-regulated	42.7221	47.2125	26.9091	25.5647	-0.777277
Zfp217	down-regulated	19.537	25.1949	12.5433	13.5611	-0.777009
Stard4	down-regulated	34.3695	46.8446	23.7254	23.7005	-0.776057
Son	down-regulated	73.2185	76.4483	45.6616	42.6746	-0.760676
Rps21	down-regulated	251.616	216.457	123.417	153.009	-0.759837
Esyt2	down-regulated	66.2507	68.6438	43.0657	36.8619	-0.755065
Rpl36al	down-regulated	60.4576	63.0733	38.2539	35.5147	-0.743792
Scarna13	down-regulated	98.9586	79.0093	57.7365	48.5793	-0.743262
Shc1	down-regulated	33.2608	24.3996	19.3221	15.1252	-0.743194
Arhgap5	down-regulated	29.6787	32.4394	19.0789	18.0463	-0.742617
Lgmn	down-regulated	64.1892	47.6297	35.1007	31.7833	-0.741429
Cdk2	down-regulated	46.9944	41.9423	25.8217	27.3876	-0.741103
Slc35e1	down-regulated	23.2491	26.4669	15.6843	14.0878	-0.739744
Dpysl2	down-regulated	33.7676	41.8647	25.224	20.2285	-0.734641
Fam3c	down-regulated	61.3006	90.0146	43.9	48.0115	-0.719238
Mbd2	down-regulated	70.8406	85.4674	49.1518	45.8422	-0.718483
Map1lc3b	down-regulated	29.5685	31.8515	18.3042	19.0932	-0.715768
Plat	down-regulated	63.5726	63.1929	36.6945	40.7923	-0.71014
Actr10	down-regulated	18.7321	22.618	12.6157	12.6991	-0.707911
Mpzl1	down-regulated	61.3441	74.0973	39.4581	43.6442	-0.704709
Fkbp3	down-regulated	136.366	99.6202	67.272	77.8195	-0.701736
Lman1	down-regulated	102.564	122.164	72.7259	65.4537	-0.701635
Spint2	down-regulated	61.3636	43.8282	33.1338	31.592	-0.700608
Rex1bd	down-regulated	25.8392	21.6442	13.9776	15.2787	-0.698678
Ubl3	down-regulated	53.2923	72.1595	39.5377	37.9387	-0.695305
Gnl3l	down-regulated	34.1139	44.5943	24.4899	24.3936	-0.687165
Arhgap45	down-regulated	23.4783	22.3431	15.9609	12.5	-0.687038
Os9	down-regulated	34.0585	27.9144	20.3329	18.1858	-0.686076
Eif4a2	down-regulated	43.2462	38.3711	25.1059	25.7487	-0.682496
Tkt	down-regulated	88.4348	85.6601	56.3414	52.3043	-0.680243
Rpl13a	down-regulated	521.341	505.51	291.645	350.912	-0.676328
Rpl18a	down-regulated	50.896	49.8375	31.5737	31.51	-0.675206
Zc3h7a	down-regulated	29.8244	33.7238	20.3043	19.5093	-0.674588
Acap2	down-regulated	24.6084	27.3597	15.7731	16.811	-0.673459
Tecpr1	down-regulated	23.2196	22.4637	15.9441	12.7451	-0.671159
Hsd17b10	down-regulated	48.3326	74.556	40.4971	37.0086	-0.664979
Atp5o	down-regulated	106.809	99.4833	67.6338	62.5761	-0.663849
Dele1	down-regulated	25.0428	23.902	15.1147	15.789	-0.663375
Lonp2	down-regulated	24.0384	26.302	16.7683	15.0436	-0.66215
Ugp2	down-regulated	208.527	220.616	121.944	149.595	-0.660296
Cox17	down-regulated	69.8972	85.418	55.015	43.2744	-0.660091
Ddx50	down-regulated	26.5642	23.4007	15.975	15.6757	-0.658676
Atg12	down-regulated	32.1068	28.34	18.456	19.8683	-0.65741
Mis18a	down-regulated	40.0638	29.5389	22.5223	21.6242	-0.656842
Ppm1a	down-regulated	37.5803	40.3996	25.2242	24.3132	-0.654585
Fcgrt	down-regulated	25.743	21.6022	14.2725	15.9552	-0.647346
Cope	down-regulated	76.8343	91.2033	53.9812	53.7843	-0.640889
Nit2	down-regulated	24.8601	20.0616	13.0925	15.8778	-0.632838
Rps26	down-regulated	1595.14	1411.25	904.884	1037.69	-0.630062
Abhd8	down-regulated	19.8028	23.1649	14.0017	13.7633	-0.629987
Fdps	down-regulated	26.5332	34.3803	18.494	20.9531	-0.626845
Snx8	down-regulated	23.2617	17.8187	13.7506	12.9437	-0.621924
Atp5j	down-regulated	72.3135	75.8774	52.7836	43.9273	-0.615707
Rell1	down-regulated	20.542	30.0851	16.2585	16.9815	-0.60699
Dnajc8	down-regulated	42.1753	43.7755	27.1705	29.3374	-0.605058
Atp13a3	down-regulated	63.0498	81.6367	48.6254	46.8511	-0.599713
Ascc3	down-regulated	46.7974	46.9829	29.8037	32.1398	-0.598332
Fyttd1	down-regulated	30.1034	26.7988	18.6603	19.036	-0.594061
Cip2a	down-regulated	39.523	42.0082	25.3818	28.7017	-0.592164
Grpel2	down-regulated	43.8831	37.1311	29.1451	24.7952	-0.586813
Dnajb11	down-regulated	27.3077	34.4394	21.692	19.5558	-0.582054
